# Supplementary material for: Use of topical versus injectable anaesthesia for ShangRing circumcisions in men and boys in Kenya: Results from a randomized controlled trial
Source: PLoS One. 2019 Aug 14;14(8):e0218066. doi: 10.1371/journal.pone.0218066 (PMC6693766; doi:10.1371/journal.pone.0218066)
Supplement: S4 File — (XLSX) [file pone.0218066.s005.xlsx]

## Sheet: Procedure
site	participant_id	date	age	rand_group	age_group	time_emla_applied	pain_emla_applied	pain_emla_b4_circ	time_emla_wiped_off	time_emla_dwell_time	emla_supplement_with_injectable	inject_duration_start_end	inject_pain_during_inject	inject_pain_b4_circ	anaes_mls_used	circ_duration_mins	dorsal_slit_made_yn	adhesions_broken_down_yn	adhesion_degree	problems_with_anaes_yn	problems_with_anaes_desc	additional_anaes_mls	problems_with_circ_yn	problems_with_circ_describe	pain_highest_during_circ
HB	400	Nov 11, 2015	20	Topical	Over 15	12:23:00	0	0	13:13:00	50	No					9	No	No		No			No		0
HB	401	Nov 11, 2015	35	Topical	Over 15	13:52:00	0	0	14:27:00	35	No					5.37	No	No		No			No		0
HB	402	Nov 16, 2015	17	Injectable	Over 15							2.57	6	0	10	6.8	No	No		No			No		0
HB	403	Nov 16, 2015	15	Topical	10 to 15	11:59:00	0	1	12:25:00	26	No					3.53	No	No		No			No		0
HB	404	Nov 19, 2015	16	Topical	Over 15	12:00:00	1	0	12:25:00	25	No					6.82	No	No		No			No		0
HB	406	Nov 20, 2015	49	Topical	Over 15	10:54:00	0	0	11:25:00	31	No					5.56	No	No		No			No		0
HB	407	Nov 20, 2015	18	Injectable	Over 15							3.21	5	0	15	5.72	No	No		No			No		0
HB	408	Nov 20, 2015	19	Topical	Over 15	11:50:00	0	0	12:21:00	31	No					3.86	No	No		No			No		1
HB	409	Nov 20, 2015	18	Topical	Over 15	12:00:00	0	0	12:30:00	30	No					6.62	No	No		No			No		0
HB	410	Nov 20, 2015	15	Topical	10 to 15	12:40:00	0	0	13:15:00	35	No					6.69	Yes	No		No			No		2
HB	411	Nov 20, 2015	15	Topical	10 to 15	12:55:00	0	1	13:40:00	45	No					3.5	No	No		No			No		1
HB	412	Nov 20, 2015		Topical	10 to 15	13:10:00	0	0	14:00:00	50	No					4.09	No	No		No			No		1
HB	413	Nov 20, 2015	15	Injectable	Over 15							2.92	0	0	10	5.91	No	No		No			No		0
HB	414	Nov 20, 2015	17	Topical	Over 15	14:30:00	0	0	15:02:00	32	No					4.79	No	No		No			No		0
HB	415	Nov 20, 2015	17	Injectable	Over 15							1.56	5	0	8	3.74	No	No		No			No		2
HB	416	Nov 23, 2015	12	Injectable	10 to 15							1.76	3	0	7	4.39	No	Yes	Mild	No			No		0
HB	417	Nov 23, 2015	10	Injectable	10 to 15							1.46	2	0	7	3.53	No	Yes	Mild	No			No		0
HB	418	Nov 23, 2015	38	Topical	Over 15	12:35:00	0	0	13:10:00	35	No					3.43	Yes	No		No			No		0
HB	419	Nov 23, 2015	14	Topical	10 to 15	13:52:00	0	0	14:32:00	40	No					3.42	No	No		No			No		0
HB	420	Nov 23, 2015	12	Topical	10 to 15	14:02:00	0	0	14:42:00	40	No					2.92	No	No		No			No		0
HB	421	Nov 23, 2015	10	Topical	10 to 15	14:12:00	0	0	14:47:00	35	No					4.31	No	No		No			No		0
HB	422	Nov 24, 2015	13	Injectable	10 to 15							3.46	0	0	10	2.68	No	No		No			No		0
HB	423	Nov 24, 2015	12	Topical	10 to 15	11:24:00	0	0	12:14:00	50	No					6.87	Yes	Yes	Mild	No			No		0
HB	424	Nov 24, 2015	10	Topical	10 to 15	11:20:00	0	0	11:40:00	20	No					3.68	No	Yes	Moderate	No			No		0
HB	425	Nov 24, 2015		Injectable	10 to 15							2.29	0	0	6	7.62	No	No		No			No		0
HB	426	Nov 24, 2015	13	Topical	10 to 15	12:20:00	0	0	12:50:00	30	No					4.4	No	No		No			No		0
HB	427	Nov 24, 2015	10	Injectable	10 to 15							2.4	0	0	4	3.29	No	Yes	Mild	No			No		0
HB	428	Nov 24, 2015		Injectable	10 to 15							2.7	0	0	5	3.89	No	No		No			No		0
HB	430	Nov 24, 2015	10	Topical	10 to 15	13:24:00	0	0	13:55:00	31	No					5.3	No	Yes	Severe	No			No		2
HB	431	Nov 24, 2015		Topical	10 to 15	13:20:00	0	2	14:18:00	58	No					3.59	Yes	Yes	Moderate	No			No		1
HB	432	Nov 24, 2015	18	Topical	Over 15	14:50:00	0	0	15:15:00	25	No					2.42	No	No		No			No		0
HB	433	Nov 24, 2015	12	Injectable	10 to 15							2.85	0	0	6	6.04	No	No		No			No		0
HB	434	Nov 24, 2015	11	Topical	10 to 15	14:55:00	0	0	15:25:00	30	No					2.97	No	No		No			No		0
HB	435	Nov 24, 2015	12	Topical	10 to 15	15:57:00	0	0	16:30:00	33	No					5.12	No	No		No			No		0
HB	436	Nov 24, 2015	12	Topical	10 to 15	15:48:00	0	0	16:14:00	26	No					3.75	No	No		No			No		0
HB	437	Nov 24, 2015	10	Injectable	10 to 15							1.82	0	0	5	2.5	No	No		No			No		0
HB	438	Nov 24, 2015	13	Injectable	10 to 15							4.88	0	0	5	3.34	No	No		No			No		0
HB	439	Nov 24, 2015	22	Topical	Over 15	15:12:00	0	0	15:43:00	31	No					3.8	No	No		No			No		0
HB	440	Nov 24, 2015	12	Injectable	10 to 15							1.78	0	0	5	4.85	No	No		No			No		0
HB	441	Nov 25, 2015	11	Topical	10 to 15	13:11:00	0	0	13:51:00	40	No					3.59	No	No		No			No		0
HB	442	Nov 25, 2015	10	Topical	10 to 15	13:13:00	0	0	13:58:00	45	No					3.9	No	No		No			No		0
HB	443	Nov 25, 2015	13	Topical	10 to 15	13:13:00	0	0	13:46:00	33	No					4.14	No	Yes	Moderate	No			No		0
HB	444	Nov 25, 2015	12	Topical	10 to 15	13:24:00	0	0	14:04:00	40	No					3.61	No	No		No			No		0
HB	445	Nov 25, 2015	11	Injectable	10 to 15							1.49	0	0	5	3.22	No	Yes	Mild	No			No		0
HB	446	Nov 25, 2015	11	Topical	10 to 15	14:47:00	0	0	15:10:00	23	No					4.21	No	Yes	Mild	No			No		0
HB	447	Nov 25, 2015	14	Topical	10 to 15	14:53:00	0	0	15:33:00	40	No					4.78	No	No		No			No		0
HB	448	Nov 25, 2015	18	Topical	Over 15	16:23:00	0	0	16:52:00	29	No					3.96	No	No		No			No		0
HB	449	Nov 25, 2015	18	Injectable	Over 15							3.73	0	0	14	4.17	No	No		No			No		0
HB	450	Nov 25, 2015	12	Injectable	10 to 15							1.78	0	0	5	4.73	No	No		No			No		0
HB	451	Nov 25, 2015	10	Injectable	10 to 15							1.82	0	0	4	3.38	No	No		No			No		0
HB	452	Nov 25, 2015	13	Topical	10 to 15	15:39:00	0	0	16:23:00	44	No					4.94	Yes	Yes	Moderate	No			No		0
HB	453	Nov 25, 2015	16	Injectable	Over 15							4.77	0	0	10	3.83	No	No		No			No		0
HB	454	Nov 26, 2015	10	Topical	10 to 15	12:11:00	0	0	12:39:00	28	No					2.78	No	Yes	Mild	No			No		0
HB	455	Nov 26, 2015	10	Topical	10 to 15	12:17:00	0	0	12:49:00	32	No					5.29	No	Yes	Moderate	No			No		0
HB	456	Nov 26, 2015	10	Topical	10 to 15	12:41:00	0	0	13:32:00	51	No					3.12	No	Yes	Mild	No			No		0
HB	457	Nov 26, 2015	11	Topical	10 to 15	13:09:00	0	0	13:48:00	39	No					3.49	No	No		No			No		0
HB	458	Nov 26, 2015	13	Injectable	10 to 15							3.17	0	0	10	2.63	No	No		No			No		0
HB	459	Nov 26, 2015	11	Topical	10 to 15	13:05:00	0	0	13:40:00	35	No					4.17	No	No		No			No		0
HB	460	Nov 26, 2015	14	Topical	10 to 15	13:49:00	0	0	14:26:00	37	No					3.11	No	No		No			No		0
HB	461	Nov 26, 2015	14	Topical	10 to 15	14:15:00	0	0	14:57:00	42	No					2.75	No	No		No			No		0
HB	462	Nov 26, 2015	16	Topical	10 to 15	13:53:00	0	0	14:36:00	43	No					3.3	No	No		No			No		0
HB	463	Nov 26, 2015	11	Topical	Over 15	13:55:00	0	0	14:40:00	45	No					2.89	No	No		No			No		0
HB	464	Nov 26, 2015	11	Injectable	10 to 15							6.66	0	0	7	2.29	No	Yes	Mild	No			No		0
HB	465	Nov 26, 2015		Topical	10 to 15	14:59:00	0	0	15:38:00	39	No					3.8	No	No		No			No		0
HB	466	Nov 26, 2015	13	Topical	10 to 15	15:09:00	0	0	15:44:00	35	No					4.06	No	No		No			No		0
HB	467	Nov 26, 2015	12	Topical	10 to 15	14:55:00	0	0	15:29:00	34	No					2.19	No	No		No			No		0
HB	468	Nov 30, 2015	23	Topical	Over 15	12:18:00	0	0	12:59:00	41	No					2.37	No	No		No			No		0
HB	469	Nov 30, 2015	11	Topical	10 to 15	15:46:00	0	0	16:49:00	63	No					5.48	No	Yes	Moderate	No			No		0
HB	470	Nov 30, 2015	10	Injectable	10 to 15							3.27	0	0	5	4.56	No	Yes	Mild	No			No		0
HB	471	Nov 30, 2015	10	Topical	10 to 15	15:42:00	0	0	16:29:00	47	No					5.54	No	Yes	Mild	No			No		0
HB	472	Nov 30, 2015	10	Injectable	10 to 15							3.42	0	0	4	5.96	No	Yes	Mild	No			No		0
HB	473	Nov 30, 2015	19	Injectable	Over 15							6.38	0	0	14	5.33	No	No		No			No		0
HB	474	Nov 30, 2015	10	Topical	10 to 15	17:24:00	0	0	17:24:00		No					3.35	No	Yes	Mild	No			No		2
HB	475	Nov 30, 2015	10	Topical	10 to 15	17:15:00	0	0	17:15:00		No					3.49	No	Yes	Mild	No			No		0
HB	476	Nov 30, 2015	13	Injectable	10 to 15							3.11	0	0	7	3.55	No	No		No			No		0
HB	477	Dec 2, 2015	22	Topical	Over 15	14:53:00	0	0	15:33:00	40	No					2.26	No	No		No			No		0
HB	478	Dec 2, 2015	12	Topical	10 to 15	16:35:00	0	4	16:12:00		No					5.84	No	Yes	Mild	No			No		0
HB	479	Dec 2, 2015	13	Injectable	10 to 15							2.46	0	0	8	4.98	No	No		No			No		0
HB	480	Dec 2, 2015	12	Topical	10 to 15	15:01:00	0	0	15:49:00	48	No					5.6	No	No		No			No		0
HB	481	Dec 2, 2015	12	Injectable	10 to 15							3.79	0	0	5	2.2	No	No		No			No		0
HB	482	Dec 2, 2015	13	Topical	10 to 15	16:13:00	0	0	16:52:00	39	No					1.71	No	No		No			No		0
HB	483	Dec 2, 2015	40	Topical	Over 15	15:23:00	0	0	16:00:00	37	No					7.32	No	No		No			No		0
HB	484	Dec 2, 2015	10	Topical	10 to 15	16:35:00	0	0	17:12:00	37	No					1.67	No	No		No			No		0
HB	485	Dec 2, 2015	13	Injectable	10 to 15							2.26	0	0	6	3.33	No	No		No			No		0
HB	486	Dec 4, 2015	15	Topical	10 to 15	12:04:00	0	0	12:42:00	38	No					6.01	No	No		No			No		0
HB	487	Dec 8, 2015	16	Injectable	Over 15							2.23	0	0	10	3.7	No	No		No			No		0
HB	488	Dec 8, 2015	18	Topical	Over 15	13:13:00	0	0	14:05:00	52	No					3.98	No	No		No			No		0
HB	489	Dec 8, 2015	36	Topical	Over 15	14:28:00	0	0	15:12:00	44	No					4.53	No	No		No			No		0
HB	490	Dec 8, 2015	11	Topical	10 to 15	14:29:00	0	0	15:30:00	61	No					4.65	No	No		No			No		0
HB	491	Dec 8, 2015	10	Injectable	10 to 15							1.51	0	0	5	3.3	Yes	No		No			No		0
HB	492	Dec 8, 2015	11	Injectable	10 to 15							1.73	0	0	5	3.62	No	No		No			No		0
HB	493	Dec 8, 2015	10	Topical	10 to 15	15:21:00	0	0	15:57:00	36	No					3.79	No	No		No			No		0
HB	494	Dec 8, 2015	17	Topical	Over 15	15:28:00	0	0	16:05:00	37	No					3.3	No	No		No			No		0
HB	495	Dec 9, 2015	10	Topical	10 to 15	11:44:00	0	0	14:10:00	146	No					4.85	No	No		No			No		1
HB	496	Dec 9, 2015	10	Injectable	10 to 15							2.1	5	0	6	5.59	No	Yes	Severe	No			No		0
HB	497	Dec 9, 2015	11	Injectable	10 to 15							2.07	6	0	6	8.73	No	No		No			No		0
HB	498	Dec 9, 2015	10	Topical	10 to 15	13:56:00	0	0	14:49:00	53	No					4.83	No	Yes	Moderate	No			No		1
HB	499	Dec 10, 2015	10	Topical	10 to 15	14:30:00	0	0	15:05:00	35	No					3.29	No	No		No			No		0
HB	500	Dec 10, 2015	11	Topical	10 to 15	14:12:00	0	0	15:15:00	63	No					3.56	No	No		No			No		0
HB	501	Dec 10, 2015	10	Injectable	10 to 15							1.09	7	0	6	3.8	No	No		No			No		0
HB	502	Dec 10, 2015	12	Topical	10 to 15	15:07:00	0	0	15:50:00	43	No					2.87	No	No		No			No		0
HB	503	Dec 10, 2015	16	Topical	Over 15	14:55:00	0	0	15:34:00	39	No					2.38	No	No		No			No		0
HB	504	Dec 10, 2015	52	Injectable	Over 15							1.47	7	0	10	3.1	No	No		No			No		0
HB	505	Dec 10, 2015	18	Topical	Over 15	15:07:00	0	0	15:46:00	39	No					3.27	No	No		No			No		0
HB	506	Dec 10, 2015	10	Injectable	10 to 15							1.17	0	0	6	4.09	No	No		No			No		0
HB	507	Dec 10, 2015	11	Topical	10 to 15	15:08:00	0	0	16:11:00	63	No					1.52	No	No		No			No		0
HB	508	Dec 11, 2015	21	Injectable	Over 15							2.88	5	0	13	4.9	No	No		No			No		0
HB	509	Dec 14, 2015	12	Topical	10 to 15	12:55:00	0	1	13:26:00	31	No					6.05	No	Yes	Moderate	No			No		1
HB	510	Dec 15, 2015	18	Topical	Over 15	11:08:00	0	0	11:34:00	26	No					3.88	No	No		No			No		0
HB	511	Dec 16, 2015	10	Topical	10 to 15	14:00:00	0	0	14:43:00	43	No					5.21	No	Yes	Moderate	No			No		0
HB	512	Dec 16, 2015	11	Injectable	10 to 15							2.01	0	0	6	4.06	No	No		No			No		0
HB	513	Dec 16, 2015	11	Topical	10 to 15	13:55:00	0	0	14:35:00	40	No					3.42	No	Yes	Mild	No			No		0
HB	514	Dec 16, 2015	12	Topical	10 to 15	13:45:00	0	0	14:20:00	35	No					4.15	No	Yes	Mild	No			No		0
HB	515	Dec 16, 2015	10	Injectable	10 to 15							3.7	0	0	4	4.05	No	No		No			No		0
HB	516	Dec 17, 2015	13	Injectable	10 to 15							1.33	0	0	5	3.23	No	Yes	Mild	No			No		0
HB	517	Dec 17, 2015	17	Topical	Over 15	14:22:00	0	0	15:00:00	38	No					5.67	No	No		No			No		0
HB	518	Dec 17, 2015	13	Topical	10 to 15	14:31:00	0	0	15:08:00	37	No					6.43	No	Yes	Mild	No			No		0
HB	519	Dec 17, 2015	16	Topical	Over 15	14:30:00	0	0	15:11:00	41	No					3.23	No	No		No			No		0
HB	520	Dec 17, 2015	14	Topical	10 to 15	14:38:00	0	0	15:20:00	42	No					3.69	No	No		No			No		0
HB	521	Dec 17, 2015	11	Topical	10 to 15	14:50:00	0	0	15:26:00	36	No					4.22	No	Yes	Moderate	No			No		0
HB	522	Dec 17, 2015	10	Topical	10 to 15	14:56:00	0	0	15:56:00	60	No					6.12	No	Yes	Mild	No			No		0
HB	523	Dec 21, 2015	20	Topical	Over 15	11:12:00	0	0	11:56:00	44	No					3.62	No	No		No			No		1
HB	524	Dec 21, 2015	22	Topical	Over 15	13:22:00	0	0	13:55:00	33	No					3.55	No	No		No			No		1
HB	525	Dec 21, 2015	15	Topical	10 to 15	13:22:00	0	0	14:08:00	46	No					7.35	No	No		No			No		0
HB	526	Dec 21, 2015	13	Injectable	10 to 15							2.09	3	0	6	4.84	No	No		No			No		0
HB	527	Dec 21, 2015	12	Injectable	10 to 15							1.15	1	0	7	3.48	No	No		No			No		0
HB	528	Dec 21, 2015	10	Topical	10 to 15	14:19:00	0	0	15:22:00	63	No					4.35	No	No		No			No		0
HB	529	Dec 21, 2015	11	Topical	10 to 15	14:27:00	0	1	15:37:00	70	No					6.53	No	No		No			No		0
HB	530	Dec 21, 2015	11	Topical	10 to 15	14:29:00	0	1	15:49:00	80	No					3.8	No	Yes	Moderate	No			No		0
HB	531	Dec 21, 2015	10	Topical	10 to 15	15:23:00	0	1	16:00:00	37	No					4.82	No	No		No			No		0
HB	532	Dec 21, 2015	10	Injectable	10 to 15							1.82	5	0	5	3.76	No	No		No			No		1
HB	533	Dec 21, 2015	11	Topical	10 to 15	15:33:00	0	1	16:11:00	38	No					5.33	No	Yes	Mild	No			No		0
HB	534	Dec 22, 2015	13	Injectable	10 to 15							2.56	4	1	10	5.42	Yes	No		No			No		0
HB	535	Dec 22, 2015	16	Injectable	Over 15							1.73	5	0	10	4.86	No	No		No			No		0
HB	536	Dec 22, 2015	10	Injectable	10 to 15							1.91	4	0	6	3.47	No	Yes	Moderate	No			No		0
HB	537	Dec 22, 2015	13	Injectable	10 to 15							1.32	5	0	10	4.4	Yes	No		No			No		0
HB	538	Jan 4, 2016	17	Injectable	Over 15							3.2	6	0	12	5.75	No	Yes	Moderate	No			No		0
HB	539	Jan 5, 2016	37	Injectable	Over 15							2.14	0	0	10	5.27	No	No		No			No		0
HB	540	Jan 5, 2016	12	Topical	10 to 15	14:35:00	0	0	15:14:00	39	No					3.63	No	No		No			No		0
HB	541	Jan 5, 2016	13	Topical	10 to 15	14:37:00	0	0	15:26:00	49	No					3.3	No	No		No			No		0
HB	542	Jan 8, 2016	39	Topical	Over 15	12:22:00	0	0	12:55:00	33	No					4.15	No	No		No			No		0
HB	543	Jan 11, 2016	36	Injectable	Over 15							1.07	0	0	8	3.5	Yes	No		No			No		0
HB	544	Jan 12, 2016	14	Injectable	10 to 15							4.67	0	0	8	3.29	No	No		No			No		0
HB	545	Jan 13, 2016	10	Injectable	10 to 15							1.67	4	0	5	3.68	No	Yes	Mild	No			No		0
HB	546	Jan 13, 2016	11	Topical	10 to 15	13:34:00	0	1	14:08:00	34	No					5.17	No	Yes	Mild	No			No		0
HB	547	Jan 13, 2016	12	Topical	10 to 15	13:37:00	0	1	14:20:00	43	No					2.82	No	No		No			No		0
HB	548	Jan 13, 2016	11	Topical	10 to 15	13:41:00	0	0	14:30:00	49	No					4.08	No	Yes	Moderate	No			No		0
HB	549	Jan 13, 2016	10	Topical	10 to 15	13:42:00	0	1	14:40:00	58	No					2.65	No	Yes	Severe	No			No		1
HB	550	Jan 13, 2016	23	Topical	Over 15	13:47:00	0	0	14:56:00	69	No					3.65	No	No		No			No		0
HB	551	Jan 19, 2016	21	Injectable	Over 15							2.68	0	0	10	4.32	No	No		No			No		0
HB	552	Jan 19, 2016	20	Topical	Over 15	16:42:00	0	0	17:11:00	29	No					3.11	No	No		No			No		0
HB	553	Jan 20, 2016	20	Topical	Over 15	12:25:00	0	0	13:05:00	40	No					5.35	Yes	No		No			No		0
HB	554	Jan 21, 2016	12	Injectable	10 to 15							1.54	6	0	5	4.51	No	No		No			No		0
HB	555	Jan 21, 2016	12	Topical	10 to 15	13:48:00	0	0	15:51:00	123	No					3.11	No	Yes	Moderate	No			No		0
HB	556	Jan 21, 2016	11	Injectable	10 to 15							2.15	6	0	6	4.44	No	No		No			No		0
HB	557	Jan 21, 2016	11	Topical	10 to 15	14:01:00	0	0	15:04:00	63	No					4.15	No	Yes	Mild	No			No		0
HB	558	Jan 21, 2016	12	Topical	10 to 15	14:19:00	0	0	15:16:00	57	No					3.47	No	No		No			No		0
HB	559	Jan 21, 2016	12	Topical	10 to 15	14:36:00	0	0	15:24:00	48	No					3.04	No	No		No			No		0
HB	560	Jan 21, 2016	10	Topical	10 to 15	14:50:00	0	0	15:32:00	42	No					4.37	No	No		No			No		0
HB	561	Jan 26, 2016	42	Topical	Over 15	13:12:00	0	0	14:55:00	103	No					3.76	No	No		No			No		0
HB	562	Jan 28, 2016	18	Injectable	Over 15							2.33	0	0	12	4.87	No	No		No			No		0
HB	563	Jan 28, 2016	18	Topical	Over 15	15:10:00	0	0	16:23:00	73	No					3.24	No	No		No			No		0
HB	564	Jan 28, 2016	18	Injectable	Over 15							1.35	0	0	12	2.91	No	No		No			No		0
HB	565	Jan 28, 2016	20	Topical	Over 15	15:12:00	0	0	16:29:00	77	No					2.55	No	No		No			No		0
HB	566	Jan 28, 2016	19	Topical	Over 15	15:15:00	0	0	16:38:00	83	No					2.99	No	No		No			No		0
HB	567	Jan 28, 2016	18	Injectable	Over 15							0.92	0	0	12	3.48	No	No		No			No		0
HB	568	Jan 28, 2016	22	Topical	Over 15	15:18:00	0	0	16:46:00	88	No					2.73	No	No		No			No		0
HB	569	Jan 28, 2016	20	Injectable	Over 15							1.07	0	0	13	1.98	No	No		No			No		0
HB	570	Feb 1, 2016	29	Injectable	Over 15							2.29	6	0	15	4.25	No	No		No			No		0
HB	571	Feb 1, 2016	29	Topical	Over 15	13:51:00	0	0	14:24:00	33	No					3.08	No	No		No			No		0
HB	572	Feb 4, 2016	18	Topical	Over 15	14:45:00	0	0	15:17:00	32	No					4.38	No	No		No			No		0
HB	573	Feb 4, 2016	19	Topical	Over 15	14:50:00	0	0	15:28:00	38	No					2.65	No	No		No			No		0
HB	574	Feb 4, 2016	17	Injectable	Over 15							2.64	0	2	12	4.41	No	No		No			No		0
HB	575	Feb 4, 2016	19	Topical	Over 15	15:00:00	0	0	15:37:00	37	No					3.59	No	No		No			No		0
HB	576	Feb 4, 2016	18	Injectable	Over 15							2.67	0	0	13	3.82	No	No		No			No		0
HB	577	Feb 4, 2016	18	Topical	Over 15	17:14:00	0	0	17:47:00	33	No					4.4	No	No		No			No		0
HB	578	Feb 4, 2016	20	Injectable	Over 15							1.77	0	0	13	3.11	No	No		No			No		0
HB	579	Feb 9, 2016	19	Topical	Over 15	11:03:00	0	0	11:29:00	26	No					4.48	No	No		No			No		0
HB	580	Feb 11, 2016	18	Topical	Over 15	14:28:00	0	0	14:53:00	25	No					4.04	No	No		No			No		0
HB	581	Feb 11, 2016	18	Topical	Over 15	15:36:00	0	0	15:03:00		No					4.63	No	No		No			No		0
HB	582	Feb 11, 2016	18	Topical	Over 15	14:34:00	0	0	14:58:00	24	No					3.53	No	No		No			No		0
HB	583	Feb 15, 2016	36	Injectable	Over 15							1.24	0	0	18	4.86	No	No		No			No		0
HB	584	Feb 18, 2016	18	Topical	Over 15	13:18:00	0	0	13:50:00	32	No					2.09	No	No		No			No		0
HB	585	Feb 26, 2016	21	Injectable	Over 15							1.56	0	0	15	4.22	No	No		No			No		0
HB	586	Feb 26, 2016	19	Topical	Over 15	10:29:00	0	0	11:59:00	90	No					2.75	No	No		No			No		0
HB	587	Feb 29, 2016	31	Topical	Over 15	13:31:00	0	0	13:53:00	22	No					9.27	No	No		No			No		1
HB	588	Mar 1, 2016	47	Injectable	Over 15							1	0	0	15	4.3	No	No		No			No		0
HB	589	Mar 8, 2016	17	Topical	Over 15	14:56:00	0	0	16:03:00	67	No					3.24	No	No		No			No		0
HB	590	Mar 8, 2016	18	Topical	Over 15	15:00:00	0	0	16:12:00	72	No					2.85	No	No		No			No		0
HB	591	Mar 8, 2016	19	Topical	Over 15	15:06:00	0	0	16:20:00	74	No					3.66	No	No		No			No		0
HB	592	Mar 8, 2016	20	Injectable	Over 15							2.62	0	0	15	4.28	No	No		No			No		0
HB	593	Mar 8, 2016	19	Topical	Over 15	15:12:00	0	0	16:39:00	87	No					3.52	No	No		No			No		0
HB	594	Mar 8, 2016	18	Topical	Over 15	15:17:00	0	0	16:30:00	73	No					4.22	No	No		No			No		0
HB	595	Mar 8, 2016	19	Topical	Over 15	15:21:00	0	0	16:49:00	88	No					4.92	No	No		No			No		0
HB	596	Mar 8, 2016	18	Injectable	Over 15							3.79	0	0	18	4.51	No	No		No			No		0
HB	597	Mar 15, 2016	44	Topical	Over 15	12:33:00	0	0	13:06:00	33	No					4.48	No	No		No			No		0
HB	598	Mar 16, 2016	23	Injectable	Over 15							1.62	0	0	10	3.39	No	No		No			No		0
HB	599	Mar 16, 2016	18	Topical	Over 15	13:27:00	0	0	14:02:00	35	No					2.07	No	No		No			No		0
HB	600	Mar 16, 2016	18	Injectable	Over 15							2.69	0	0	10	3.36	No	No		No			No		0
HB	601	Mar 16, 2016	18	Topical	Over 15	13:35:00	0	0	14:08:00	33	No					3.2	No	No		No			No		0
HB	602	Mar 16, 2016	18	Injectable	Over 15							1.21	0	0	10	3.55	No	No		No			No		0
HB	603	Mar 24, 2016	26	Topical	Over 15	14:20:00	0	0	14:51:00	31	No					4.68	No	No		No			No		0
HB	604	Mar 29, 2016	18	Injectable	Over 15							2.4	6	0	15	4.31	No	No		No			No		0
HB	605	Mar 30, 2016	27	Topical	Over 15	11:16:00	0	0	11:49:00	33	No					6.24	No	No		No			No		0
HB	606	Mar 30, 2016	18	Topical	Over 15	11:58:00	0	0	12:33:00	35	No					4.03	No	No		No			No		0
HB	607	Apr 5, 2016	18	Topical	Over 15	14:32:00	0	0	15:12:00	40	No					3.08	No	No		No			No		0
HB	608	Apr 5, 2016	18	Topical	Over 15	14:35:00	0	0	15:20:00	45	No					3.17	No	No		No			No		0
HB	609	Apr 5, 2016	19	Topical	Over 15	14:43:00	0	0	15:27:00	44	No					2.95	No	No		No			No		0
HB	610	Apr 5, 2016	18	Injectable	Over 15							1.78	0	0	15	5.68	No	No		No			No		0
HB	611	Apr 5, 2016	18	Topical	Over 15	14:49:00	0	0	15:35:00	46	No					2.66	No	No		No			No		0
HB	612	Apr 5, 2016	18	Topical	Over 15	15:54:00	0	0	15:46:00		No					2.67	No	No		No			No		0
HB	613	Apr 5, 2016	18	Injectable	Over 15							1.95	0	0	10	3.94	No	No		No			No		0
HB	614	Apr 5, 2016	18	Topical	Over 15	15:54:00	0	0	16:45:00	51	No					3.17	No	No		No			No		0
HB	615	Apr 5, 2016	19	Topical	Over 15	15:59:00	0	0	16:52:00	53	No					4.88	No	No		No			No		0
HB	616	Apr 5, 2016	18	Injectable	Over 15							1.64	0	0	15	3.63	No	No		No			No		0
HB	617	Apr 5, 2016	19	Injectable	Over 15							2.02	0	0	15	5.48	No	No		No			No		0
HB	618	Apr 6, 2016	18	Topical	Over 15	12:42:00	0	0	13:22:00	40	No					2.93	No	No		No			No		0
HB	619	Apr 6, 2016	19	Topical	Over 15	12:47:00	0	0	13:31:00	44	No					2.32	No	No		No			No		0
HB	620	Apr 6, 2016	18	Injectable	Over 15							1.1	0	0	15	5.36	No	No		No			No		0
HB	621	Apr 6, 2016	18	Topical	Over 15	12:56:00	0	0	13:39:00	43	No					4.1	No	No		No			No		0
HB	622	Apr 6, 2016	18	Topical	Over 15	13:02:00	0	0	13:48:00	46	No					2.74	No	No		No			No		0
HB	623	Apr 13, 2016	33	Topical	Over 15	09:56:00	0	0	10:30:00	34	No					3.88	No	No		No			No		0
HB	624	Apr 13, 2016	18	Topical	Over 15	13:50:00	0	0	14:30:00	40	No					2.47	No	No		No			No		1
HB	625	Apr 13, 2016	18	Injectable	Over 15							2.16	0	0	18	6.08	No	No		No			No		0
HB	626	Apr 14, 2016	37	Topical	Over 15	11:07:00	0	0	11:38:00	31	No					4.95	No	No		No			No		0
HB	627	Apr 15, 2016	21	Injectable	Over 15							2.19	0	0	18	2.25	No	No		No			No		0
HB	629	Apr 25, 2016	36	Topical	Over 15	11:13:00	0	0	11:43:00	30	No					4.8	No	No		No			No		0
HB	630	Apr 27, 2016	16	Topical	Over 15	10:40:00	0	0	11:14:00	34	No					2.9	No	No		No			No		0
HB	631	Apr 28, 2016	32	Injectable	Over 15							3.63	0	0	16	3.21	No	No		No			No		0
HB	633	May 23, 2016	21	Injectable	Over 15							2.17	0	0	16	3.87	No	No		No			No		0
HB	635	Jun 6, 2016	29	Topical	Over 15	12:56:00	0	0	13:34:00	38	No					5.86	No	No		No			No		0
HB	636	Jun 7, 2016	20	Injectable	Over 15							1.58	0	0	15	3.4	No	No		No			No		0
HB	637	Jun 7, 2016	17	Topical	Over 15	14:17:00	0	0	14:55:00	38	No					2.2	No	No		No			No		0
HB	638	Jun 7, 2016	18	Injectable	Over 15							1.03	0	0	16	4.57	No	No		No			No		0
HB	639	Jun 7, 2016	18	Topical	Over 15	14:25:00	0	0	15:02:00	37	No					3.37	No	No		No			No		0
VP	400	Nov 25, 2015	11	Injectable	10 to 15							3.12	0	0	6	9.5	Yes	Yes	Mild	No			No		0
VP	401	Nov 19, 2015	15	Topical	10 to 15	14:02:00	0	0	13:09:00		Yes	3.69	0	0	7	5.45	Yes	No		No			No		0
VP	402	Nov 19, 2015	14	Injectable	10 to 15							6.08	6	0	12	8.53	Yes	No		No			No		0
VP	403	Nov 19, 2015	11	Injectable	10 to 15							2.31	0	0	4	5.71	No	No		No			No		0
VP	404	Nov 19, 2015	13	Topical	10 to 15	14:08:00	0	2	15:25:00	77	Yes	4.14	0	1	12	4.32	No	No		No			No		0
VP	405	Nov 19, 2015	12	Injectable	10 to 15							5.12	0	0	12	8.78	Yes	Yes	Mild	No			No		0
VP	406	Nov 20, 2015	13	Topical	10 to 15	14:09:00	0	4	15:19:00	70	Yes	1.81	1	0	5	5.5	Yes	Yes	Moderate	No			No		0
VP	407	Nov 20, 2015	12	Topical	10 to 15	14:27:00	0	0	15:07:00	40	No					4.88	No	Yes	Mild	No			No		0
VP	408	Nov 20, 2015	10	Injectable	10 to 15							3.01	0	0	14	7.07	Yes	Yes	Moderate	No			No		0
VP	409	Nov 20, 2015	12	Topical	10 to 15	15:55:00	0	0	16:26:00	31	No					5.02	Yes	Yes	Moderate	Yes	Client started feeling pain	3	No		6
VP	410	Nov 20, 2015	13	Topical	10 to 15	14:56:00	0	8	17:01:00	125	Yes	2.6	2	2	10	3.99	Yes	Yes	Moderate	No			No		0
VP	411	Nov 23, 2015	16	Injectable	Over 15							3.18	2	1	12	5.5	Yes	No		No			No		0
VP	412	Nov 20, 2015	46	Topical	Over 15	13:19:00	0	0	13:45:00	26	No					4.39	No	No		No			No		0
VP	413	Nov 23, 2015	12	Injectable	10 to 15							0.06	1	2	9	7.66	Yes	No		No			No		0
VP	414	Nov 23, 2015	10	Injectable	10 to 15		0	0	0.738194		Yes	3.45	3	0	6	4.61	Yes	Yes	Severe	No			No		0
VP	415	Nov 23, 2015	13	Topical	10 to 15	15:10:00	0	8	16:28:00	78	Yes	2.69	3	0	8	4.65	No	No		No			No		0
VP	416	Nov 23, 2015	11	Topical	10 to 15	16:00:00	0	7	17:00:00	60	Yes	1.98	0	0	6	4.58	No	No		No			No		0
VP	417	Nov 25, 2015	12	Injectable	10 to 15							1.72	1	0	6	9.29	Yes	Yes	Severe	No			No		0
VP	418	Nov 25, 2015	10	Topical	10 to 15	15:55:00	0	0	16:37:00	42	Yes	5.77	0	0	4	9.08	Yes	No		No			No		1
VP	419	Dec 2, 2015	11	Topical	10 to 15	15:50:00	0	6	16:42:00	52	Yes	1.84	0	0	6	7.56	Yes	Yes	Mild	No			No		0
VP	420	Dec 3, 2015	11	Topical	10 to 15	16:10:00	0	0	17:13:00	63	No					7.91	No	No		No			No		1
VP	421	Nov 27, 2015	14	Topical	10 to 15	15:35:00	0	5	16:57:00	82	Yes	1.79	0	0	5	9.2	Yes	Yes	Severe	No			No		0
VP	422	Nov 27, 2015	13	Injectable	10 to 15							2.65	1	0	9	4.83	Yes	Yes	Moderate	No			No		0
VP	423	Nov 24, 2015	26	Topical	Over 15	13:10:00	0	0	13:33:00	23	No					4.59	No	No		No			No		1
VP	424	Nov 27, 2015	15	Injectable	10 to 15							3.53	1	1	10	4.56	No	No		No			No		0
VP	425	Nov 27, 2015	11	Injectable	10 to 15		0	0	16:39:00		Yes	3.91	2	0	9	5.07	Yes	Yes	Moderate	No			No		0
VP	426	Nov 30, 2015	14	Topical	10 to 15	15:52:00	0	0	17:08:00	76	No					4.31	Yes	No		No			No		1
VP	427	Nov 30, 2015	13	Topical	10 to 15	15:50:00	0	5	17:35:00	105	Yes	1.78	0	0	5	5.67	Yes	No		No			No		0
VP	428	Nov 30, 2015	13	Topical	10 to 15	16:15:00	0	0	17:20:00	65	No					5.02	Yes	Yes	Mild	No			No		0
VP	429	Nov 30, 2015	11	Topical	10 to 15	16:20:00	0	1	17:32:00	72	Yes	0.94	0	0	6	12.31	Yes	No		No			No		0
VP	430	Dec 1, 2015	13	Injectable	10 to 15							3.12	0	0	7	6.14	No	No		No			No		0
VP	431	Dec 1, 2015	10	Injectable	10 to 15							2.79	0	0	5	6.69	Yes	Yes	Mild	No			No		0
VP	432	Dec 1, 2015	15	Topical	10 to 15	15:35:00	0	0	16:24:00	49	No					5.21	Yes	Yes	Mild	No			No		0
VP	433	Dec 1, 2015	13	Topical	10 to 15	15:50:00	0	1	16:44:00	54	No					8.16	Yes	Yes	Moderate	No			No		0
VP	434	Dec 2, 2015	10	Topical	10 to 15	15:54:00	0	7	17:02:00	68	Yes	2.4	0	0	5	5.98	Yes	No		No			No		0
VP	435	Dec 8, 2015	10	Injectable	10 to 15							16.32	1	2	8	8.37	Yes	Yes	Mild	No			No		3
VP	436	Dec 8, 2015	11	Topical	10 to 15	15:20:00	0	6	16:18:00	58	Yes	4.77	1	0	7	6.16	Yes	Yes	Mild	No			No		0
VP	437	Dec 4, 2015	16	Topical	Over 15	15:07:00	0	6	16:15:00	68	Yes	1.88	1	0	7	9.65	No	No		No			No		0
VP	438	Dec 10, 2015	13	Topical	10 to 15	14:05:00	0	0	15:27:00	82	No					5.71	No	No		No			No		0
VP	439	Dec 10, 2015	13	Topical	10 to 15	14:08:00	4	4	15:50:00	102	Yes	4.03	1	0	10	6.54	Yes	No		No			No		0
VP	440	Dec 7, 2015	13	Injectable	10 to 15							3.18	0	0	9	4.69	Yes	No		No			No		0
VP	441	Dec 3, 2015	10	Injectable	10 to 15							1.87	2	0	6	11.75	Yes	Yes	Severe	No			Yes	Severe adhesions	0
VP	442	Dec 3, 2015	10	Topical	10 to 15	16:20:00	0	0	17:30:00	70	No					8.85	Yes	Yes	Mild	No			No		1
VP	443	Dec 7, 2015	12	Topical	10 to 15	15:05:00	0	6	15:52:00	47	Yes	2.7	1	0	6	4.41	Yes	Yes	Mild	No			No		0
VP	444	Dec 7, 2015	15	Injectable	10 to 15							6.69	0	0	12	7.8	Yes	No		No			No		0
VP	445	Dec 7, 2015	12	Topical	10 to 15	15:10:00	0	4	16:10:00	60	Yes	2.29	1	0	4	6.96	Yes	Yes	Mild	No			No		0
VP	446	Dec 7, 2015	11	Topical	10 to 15	15:38:00	0	0	15:33:00		No					5.36	Yes	Yes	Moderate	No			No		0
VP	447	Dec 8, 2015	13	Topical	10 to 15	15:24:00	0	1	16:40:00	76	No					11.06	Yes	No		Yes	Patient started feeling pain	3	No		0
VP	448	Dec 9, 2015	10	Topical	10 to 15	15:52:00	0	0	16:59:00	67	No					3.09	No	No		No			No		0
VP	449	Dec 9, 2015	17	Injectable	Over 15							3.07	0	0	12	5.19	No	No		No			No		0
VP	450	Dec 9, 2015	19	Topical	Over 15	14:26:00	0	0	15:34:00	68	No					11.47	Yes	No		Yes	Client felt pain upon incision of the dorsal slit	3	No		0
VP	452	Dec 9, 2015	16	Injectable	Over 15							3.67	0	0	12	4.77	Yes	No		No			No		0
VP	453	Dec 10, 2015	17	Topical	Over 15	09:25:00	0	1	10:02:00	37	No					8.85	No	No		No			No		1
VP	454	Dec 10, 2015	13	Injectable	10 to 15							5.36	1	0	8	8.57	Yes	No		No			No		1
VP	455	Dec 11, 2015	11	Topical	10 to 15	15:51:00	0	0	16:30:00	39	No					4.75	Yes	No		No			No		0
VP	456	Dec 11, 2015	10	Topical	10 to 15	16:35:00	0	0	17:10:00	35	No					5.44	Yes	Yes	Moderate	No			No		2
VP	457	Dec 14, 2015	13	Injectable	10 to 15							3.19	0	0	8	7.37	Yes	Yes	Moderate	No			No		0
VP	458	Dec 14, 2015	11	Topical	10 to 15	12:40:00	0	0	13:17:00	37	No					3.19	Yes	Yes	Moderate	Yes	Pain experienced during surgery once procedure had started.	3	No		2
VP	459	Dec 14, 2015	14	Topical	10 to 15	15:09:00	0	1	16:28:00	79	No					4.31	No	No		No			No		0
VP	460	Dec 14, 2015	11	Topical	10 to 15	15:00:00	0	1	16:45:00	105	No					7.74	Yes	Yes	Mild	No			No		0
VP	461	Jan 8, 2016	22	Topical	Over 15	13:40:00	0	1	14:29:00	49	No					4.67	No	No		No			No		1
VP	462	Jan 8, 2016	15	Topical	10 to 15	13:43:00	0	1	14:46:00	63	No					5.35	No	No		No			No		1
VP	463	Jan 8, 2016	15	Topical	10 to 15	15:20:00	0	0	16:00:00	40	No					14.72	No	No		Yes	Pain	3	No		0
VP	464	Jan 12, 2016	12	Topical	10 to 15	12:55:00	0	0	14:26:00	91	No					11.42	Yes	No		No			No		0
VP	465	Jan 15, 2016	39	Topical	Over 15	16:05:00	0	0	17:01:00	56	No					6.02	No	No		No			No		1
VP	466	Jan 19, 2016	25	Topical	Over 15	09:50:00	0	0	10:35:00	45	No					6.39	No	No		No			No		0
VP	467	Jan 29, 2016	14	Injectable	10 to 15							8.43	2	1	5	5.36	Yes	Yes	Mild	No			No		0
VP	468	Jan 29, 2016	16	Topical	Over 15	16:45:00	0	4	17:53:00	68	Yes	1.81	1	0	6	5.33	No	No		No			No		0
VP	469	Jan 29, 2016	17	Topical	Over 15	16:45:00	0	0	18:12:00	87	No					11.46	Yes	No		Yes	Pain	3	No		0
VP	470	Feb 5, 2016	17	Topical	Over 15	15:01:00	0	1	15:48:00	47	No					6.92	No	No		No			No		1
VP	471	Feb 5, 2016	16	Topical	Over 15	16:07:00	0	6	16:01:00		Yes	2.11	0	0	7	5.57	Yes	No		No			No		0
VP	472	Feb 5, 2016	16	Injectable	Over 15							3.91	1	0	20	7.96	Yes	No		No			No		0
VP	473	Feb 8, 2016	22	Topical	Over 15	14:14:00	0	0	15:14:00	60	No					10.38	No	No		No			No		0
VP	474	Feb 8, 2016	20	Topical	Over 15	14:30:00	0	0	15:46:00	76	No					9.65	No	No		No			No		0
VP	475	Feb 8, 2016	24	Topical	Over 15	14:40:00	0	0	16:06:00	86	No					9.83	No	No		No			No		0
VP	476	Feb 9, 2016	16	Topical	Over 15	12:09:00	0	0	13:09:00	60	No					6.24	No	No		No			No		0
VP	477	Feb 9, 2016	18	Injectable	Over 15							3.26	0	0	8	10.5	No	No		No			No		0
VP	478	Feb 17, 2016	33	Injectable	Over 15							3.05	2	1	20	4.63	No	No		No			No		0
VP	479	Feb 17, 2016	18	Topical	Over 15	13:31:00	0	0	14:44:00	73	No					5.08	Yes	No		No			No		0
VP	480	Feb 17, 2016	17	Topical	Over 15	13:34:00	0	0	14:34:00	60	No					3.88	No	No		No			No		0
VP	481	Feb 24, 2016	17	Injectable	Over 15							3.66	0	0	10	5.27	No	No		No			No		0
VP	482	Feb 25, 2016	29	Topical	Over 15	14:13:00	0	0	15:05:00	52	No					5.92	No	No		No			No		0
VP	483	Feb 24, 2016	18	Topical	Over 15	17:51:00	0	0	17:11:00		No					3.33	No	No		No			No		0
VP	484	Mar 1, 2016	36	Injectable	Over 15							1.13	0	0	20	4.43	No	No		No			No		0
VP	485	Mar 10, 2016	20	Topical	Over 15	15:43:00	0	0	16:46:00	63	No					9.29	No	No		No			No		0
VP	486	Mar 14, 2016	16	Topical	Over 15	12:55:00	0	0	13:49:00	54	No					8.97	Yes	No		No			No		0
VP	487	Mar 16, 2016	17	Topical	Over 15	15:35:00	0	4	16:27:00	52	Yes	4.97	3	1	7	8.55	No	No		No			No		0
VP	488	Mar 21, 2016	22	Topical	Over 15	17:03:00	0	0	17:39:00	36	No					4.69	No	No		No			No		0
VP	489	Mar 29, 2016	16	Injectable	Over 15							4.58	0	0	10	5.86	No	No		No			No		0
VP	490	Mar 29, 2016	16	Topical	Over 15	14:15:00	0	0	14:50:00	35	No					8.65	No	No		No			No		0
VP	491	Mar 29, 2016	18	Injectable	Over 15							4.46	0	0	10	7.56	No	No		Yes	Pain	3	No		2
VP	492	Apr 11, 2016	24	Injectable	Over 15							4.99	0	0	10	10.35	No	No		No			No		0
VP	493	Apr 12, 2016	19	Topical	Over 15	16:30:00	0	0	16:50:00	20	No					4.38	No	No		No			No		0
VP	494	Apr 13, 2016	16	Topical	Over 15	12:20:00	0	0	13:33:00	73	No					9.4	Yes	No		No			No		0
VP	495	Apr 13, 2016	22	Topical	Over 15	13:10:00	0	0	14:00:00	50	No					13.19	Yes	No		No			No		0
VP	496	Apr 13, 2016	18	Topical	Over 15	13:25:00	0	0	14:30:00	65	No					15.2	No	No		No			No		0
VP	497	Apr 19, 2016	18	Topical	Over 15	12:55:00	0	1	13:30:00	35	No					6.42	Yes	No		No			No		1
VP	498	Apr 20, 2016	24	Injectable	Over 15							5.55	0	0	15	9.66	No	No		Yes	Pain	3	No		2
VP	499	Apr 20, 2016	23	Topical	Over 15	14:10:00	0	0	14:51:00	41	Yes	2.05	0	0	5	9.68	No	No		No			No		0
VP	500	Apr 26, 2016	18	Injectable	Over 15							2.58	2	0	15	7.12	Yes	No		No			No		0
VP	501	May 3, 2016	17	Topical	Over 15	15:58:00	0	0	16:48:00	50	No					12.17	Yes	No		No			No		0
VP	502	May 10, 2016	16	Topical	Over 15	15:19:00	0	0	16:19:00	60	No					5.79	No	No		No			No		0
VP	503	May 10, 2016	26	Topical	Over 15	15:45:00	0	0	16:38:00	53	No					8.57	No	No		No			No		0
VP	504	May 10, 2016	26	Injectable	Over 15							1.81	1	0	15	10.79	No	No		No			No		1
VP	505	May 17, 2016	19	Topical	Over 15	14:17:00	0	0	15:17:00	60	No					8.05	No	No		No			No		0
VP	506	May 27, 2016	32	Topical	Over 15	13:27:00	0	0	13:47:00	20	No					5.83	No	No		No			No		0
VP	507	Jun 3, 2016	28	Injectable	Over 15							4.88	2	0	25	10.89	Yes	No		No			No		0

## Sheet: Post-procedure
site	participant_id	date	rand_group	age_group	pain_20mins_after_circ	paracetamol_more_after_cric_yn	ae_post_op_yn	ae_post_op_describe	ae_severity	ae_management_describe
HB	400	Nov 11, 2015	Topical	Over 15	1	No	No
HB	401	Nov 11, 2015	Topical	Over 15	1	No	No
HB	402	Nov 16, 2015	Injectable	Over 15	1	No	No
HB	403	Nov 16, 2015	Topical	10 to 15	0	No	No
HB	404	Nov 19, 2015	Topical	Over 15	0	No	No
HB	407	Nov 20, 2015	Injectable	Over 15	0	No	No
HB	408	Nov 20, 2015	Topical	Over 15	0	No	No
HB	409	Nov 20, 2015	Topical	Over 15	0	No	No
HB	410	Nov 20, 2015	Topical	10 to 15	2	No	No
HB	413	Nov 20, 2015	Injectable	Over 15	2	No	No
HB	414	Nov 20, 2015	Topical	Over 15	0	No	No
HB	415	Nov 20, 2015	Injectable	Over 15	2	No	No
HB	416	Nov 23, 2015	Injectable	10 to 15	3	No	No
HB	417	Nov 23, 2015	Injectable	10 to 15	4	No	No
HB	418	Nov 23, 2015	Topical	Over 15	0	No	No
HB	419	Nov 23, 2015	Topical	10 to 15	0	No	No
HB	420	Nov 23, 2015	Topical	10 to 15	0	No	No
HB	421	Nov 23, 2015	Topical	10 to 15	0	No	No
HB	422	Nov 24, 2015	Injectable	10 to 15	5	No	No
HB	423	Nov 24, 2015	Topical	10 to 15	1	No	No
HB	424	Nov 24, 2015	Topical	10 to 15	0	No	No
HB	425	Nov 24, 2015	Injectable	10 to 15	0	No	No
HB	426	Nov 24, 2015	Topical	10 to 15	1	No	No
HB	427	Nov 24, 2015	Injectable	10 to 15	2	No	No
HB	428	Nov 24, 2015	Injectable	10 to 15	2	No	No
HB	429	Nov 24, 2015	Topical	10 to 15	2	No	No
HB	430	Nov 24, 2015	Topical	10 to 15	1	No	No
HB	431	Nov 24, 2015	Topical	10 to 15	2	No	No
HB	432	Nov 24, 2015	Topical	Over 15	0	No	No
HB	433	Nov 24, 2015	Injectable	10 to 15	1	No	No
HB	434	Nov 24, 2015	Topical	10 to 15	1	No	No
HB	435	Nov 24, 2015	Topical	10 to 15	0	No	No
HB	436	Nov 24, 2015	Topical	10 to 15	1	No	No
HB	439	Nov 24, 2015	Topical	Over 15	0	No	No
HB	441	Nov 25, 2015	Topical	10 to 15	0	No	No
HB	442	Nov 25, 2015	Topical	10 to 15	0	No	No
HB	443	Nov 25, 2015	Topical	10 to 15	2	No	No
HB	444	Nov 25, 2015	Topical	10 to 15	2	No	No
HB	445	Nov 25, 2015	Injectable	10 to 15	4	No	No
HB	446	Nov 25, 2015	Topical	10 to 15	2	No	No
HB	447	Nov 25, 2015	Topical	10 to 15	0	No	No
HB	448	Nov 25, 2015	Topical	Over 15	0	No	No
HB	449	Nov 25, 2015	Injectable	Over 15	0	No	No
HB	450	Nov 25, 2015	Injectable	10 to 15	0	No	No
HB	451	Nov 25, 2015	Injectable	10 to 15	0	No	No
HB	452	Nov 25, 2015	Topical	10 to 15	0	No	No
HB	453	Nov 26, 2015	Injectable	Over 15	2	No	No
HB	454	Nov 26, 2015	Topical	10 to 15	0	No	No
HB	455	Nov 26, 2015	Topical	10 to 15	0	No	No
HB	456	Nov 26, 2015	Topical	10 to 15	0	No	No
HB	457	Nov 26, 2015	Topical	10 to 15	0	No	No
HB	458	Nov 26, 2015	Injectable	10 to 15	2	No	No
HB	459	Nov 26, 2015	Topical	10 to 15	0	No	No
HB	460	Nov 26, 2015	Topical	10 to 15	0	No	No
HB	462	Nov 26, 2015	Topical	10 to 15	0	No	No
HB	463	Nov 26, 2015	Topical	Over 15	0	No	No
HB	464	Nov 26, 2015	Injectable	10 to 15	2	No	No
HB	465	Nov 26, 2015	Topical	10 to 15	0	No	No
HB	466	Nov 26, 2015	Topical	10 to 15	0	No	No
HB	467	Nov 26, 2015	Topical	10 to 15	0	No	No
HB	468	Nov 30, 2015	Topical	Over 15	0	No	No
HB	469	Nov 30, 2015	Topical	10 to 15	0	No	No
HB	470	Nov 30, 2015	Injectable	10 to 15	0	No	No
HB	471	Nov 30, 2015	Topical	10 to 15	0	No	No
HB	472	Nov 30, 2015	Injectable	10 to 15	0	No	No
HB	473	Nov 30, 2015	Injectable	Over 15	0	No	No
HB	474	Nov 30, 2015	Topical	10 to 15	0	No	No
HB	475	Nov 30, 2015	Topical	10 to 15	0	No	No
HB	476	Nov 30, 2015	Injectable	10 to 15	0	No	No
HB	477	Dec 2, 2015	Topical	Over 15	0	No	No
HB	478	Dec 2, 2015	Topical	10 to 15	2	No	No
HB	479	Dec 2, 2015	Injectable	10 to 15	3	No	No
HB	480	Dec 2, 2015	Topical	10 to 15	0	No	No
HB	481	Dec 2, 2015	Injectable	10 to 15	0	No	No
HB	482	Dec 2, 2015	Topical	10 to 15	0	No	No
HB	483	Dec 2, 2015	Topical	Over 15	0	No	No
HB	484	Dec 2, 2015	Topical	10 to 15	0	No	No
HB	485	Dec 2, 2015	Injectable	10 to 15	0	No	No
HB	486	Dec 4, 2015	Topical	10 to 15	0	No	No
HB	487	Dec 8, 2015	Injectable	Over 15	0	No	No
HB	488	Dec 8, 2015	Topical	Over 15	0	No	No
HB	489	Dec 8, 2015	Topical	Over 15	0	No	No
HB	490	Dec 8, 2015	Topical	10 to 15	0	No	No
HB	491	Dec 8, 2015	Injectable	10 to 15	0	No	No
HB	492	Dec 8, 2015	Injectable	10 to 15	1	No	No
HB	493	Dec 8, 2015	Topical	10 to 15	0	No	No
HB	494	Dec 8, 2015	Topical	Over 15	0	No	No
HB	495	Dec 9, 2015	Topical	10 to 15	0	No	No
HB	496	Dec 9, 2015	Injectable	10 to 15	5	No	No
HB	497	Dec 9, 2015	Injectable	10 to 15	1	No	No
HB	498	Dec 9, 2015	Topical	10 to 15	1	No	No
HB	499	Dec 10, 2015	Topical	10 to 15	2	No	No
HB	501	Dec 10, 2015	Injectable	10 to 15	4	No	No
HB	502	Dec 10, 2015	Topical	10 to 15	1	No	No
HB	503	Dec 10, 2015	Topical	Over 15	0	No	No
HB	504	Dec 10, 2015	Injectable	Over 15	3	No	No
HB	505	Dec 10, 2015	Topical	Over 15	0	No	No
HB	506	Dec 10, 2015	Injectable	10 to 15	2	No	No
HB	507	Dec 10, 2015	Topical	10 to 15	0	No	No
HB	508	Dec 11, 2015	Injectable	Over 15	3	No	No
HB	509	Dec 14, 2015	Topical	10 to 15	2	No	No
HB	510	Dec 15, 2015	Topical	Over 15	0	No	No
HB	511	Dec 16, 2015	Topical	10 to 15	0	No	No
HB	512	Dec 16, 2015	Injectable	10 to 15	0	No	No
HB	513	Dec 16, 2015	Topical	10 to 15	0	No	No
HB	514	Dec 16, 2015	Topical	10 to 15	0	No	No
HB	515	Dec 16, 2015	Injectable	10 to 15	0	No	No
HB	516	Dec 17, 2015	Injectable	10 to 15	0	No	No
HB	517	Dec 17, 2015	Topical	Over 15	0	No	No
HB	518	Dec 17, 2015	Topical	10 to 15	0	No	No
HB	519	Dec 17, 2015	Topical	Over 15	1	No	No
HB	520	Dec 17, 2015	Topical	10 to 15	0	No	No
HB	521	Dec 17, 2015	Topical	10 to 15	0	No	No
HB	522	Dec 17, 2015	Topical	10 to 15	0	No	No
HB	523	Dec 21, 2015	Topical	Over 15	1	No	No
HB	524	Dec 21, 2015	Topical	Over 15	0	No	No
HB	525	Dec 21, 2015	Topical	10 to 15	0	No	No
HB	526	Dec 21, 2015	Injectable	10 to 15	4	No	No
HB	527	Dec 21, 2015	Injectable	10 to 15	1	No	No
HB	528	Dec 21, 2015	Topical	10 to 15	3	No	No
HB	530	Dec 21, 2015	Topical	10 to 15	2	No	No
HB	531	Dec 21, 2015	Topical	10 to 15	2	No	No
HB	532	Dec 21, 2015	Injectable	10 to 15	1	No	No
HB	533	Dec 21, 2015	Topical	10 to 15	2	No	No
HB	534	Dec 22, 2015	Injectable	10 to 15	2	No	No
HB	535	Dec 22, 2015	Injectable	Over 15	2	No	No
HB	536	Dec 22, 2015	Injectable	10 to 15	4	No	No
HB	537	Dec 22, 2015	Injectable	10 to 15	3	No	No
HB	538	Jan 4, 2016	Injectable	Over 15	5	No	No
HB	539	Jan 5, 2016	Injectable	Over 15	5	No	No
HB	540	Jan 5, 2016	Topical	10 to 15	0	No	No
HB	541	Jan 5, 2016	Topical	10 to 15	0	No	No
HB	542	Jan 8, 2016	Topical	Over 15	0	No	No
HB	543	Jan 11, 2016	Injectable	Over 15	2	No	No
HB	544	Jan 12, 2016	Injectable	10 to 15	0	No	No
HB	545	Jan 13, 2016	Injectable	10 to 15	3	No	No
HB	546	Jan 13, 2016	Topical	10 to 15	4	No	No
HB	547	Jan 13, 2016	Topical	10 to 15	1	No	No
HB	548	Jan 13, 2016	Topical	10 to 15	1	No	No
HB	549	Jan 13, 2016	Topical	10 to 15	0	No	No
HB	550	Jan 13, 2016	Topical	Over 15	0	No	No
HB	551	Jan 19, 2016	Injectable	Over 15	4	No	No
HB	552	Jan 19, 2016	Topical	Over 15	0	No	No
HB	554	Jan 21, 2016	Injectable	10 to 15	2	No	No
HB	555	Jan 21, 2016	Topical	10 to 15	1	No	No
HB	556	Jan 21, 2016	Injectable	10 to 15	0	No	No
HB	557	Jan 21, 2016	Topical	10 to 15	0	No	No
HB	558	Jan 21, 2016	Topical	10 to 15	1	No	No
HB	559	Jan 21, 2016	Topical	10 to 15	1	No	No
HB	560	Jan 21, 2016	Topical	10 to 15	0	No	No
HB	561	Jan 26, 2016	Topical	Over 15	0	No	No
HB	570	Feb 1, 2016	Injectable	Over 15	1	No	No
HB	571	Feb 1, 2016	Topical	Over 15	0	No	No
HB	572	Feb 4, 2016	Topical	Over 15	0	No	No
HB	573	Feb 4, 2016	Topical	Over 15	0	No	No
HB	574	Feb 4, 2016	Injectable	Over 15	0	No	No
HB	575	Feb 4, 2016	Topical	Over 15	1	No	No
HB	576	Feb 4, 2016	Injectable	Over 15	0	No	No
HB	577	Feb 4, 2016	Topical	Over 15	0	No	No
HB	578	Feb 4, 2016	Injectable	Over 15	2	No	No
HB	579	Feb 9, 2016	Topical	Over 15	0	No	No
HB	580	Feb 11, 2016	Topical	Over 15	0	No	No
HB	581	Feb 11, 2016	Topical	Over 15	0	No	No
HB	582	Feb 11, 2016	Topical	Over 15	0	No	No
HB	583	Feb 15, 2016	Injectable	Over 15	0	No	No
HB	585	Feb 26, 2016	Injectable	Over 15	0	No	No
HB	586	Feb 26, 2016	Topical	Over 15	0	No	No
HB	587	Feb 29, 2016	Topical	Over 15	0	No	No
HB	588	Mar 1, 2016	Injectable	Over 15	1	No	No
HB	589	Mar 8, 2016	Topical	Over 15	0	No	No
HB	590	Mar 8, 2016	Topical	Over 15	0	No	No
HB	591	Mar 8, 2016	Topical	Over 15	0	No	No
HB	592	Mar 8, 2016	Injectable	Over 15	0	No	No
HB	593	Mar 8, 2016	Topical	Over 15	0	No	No
HB	594	Mar 8, 2016	Topical	Over 15	0	No	No
HB	596	Mar 8, 2016	Injectable	Over 15	0	No	No
HB	597	Mar 15, 2016	Topical	Over 15	0	No	No
HB	598	Mar 16, 2016	Injectable	Over 15	0	No	No
HB	599	Mar 16, 2016	Topical	Over 15	0	No	No
HB	600	Mar 16, 2016	Injectable	Over 15	1	No	No
HB	601	Mar 16, 2016	Topical	Over 15	0	No	No
HB	602	Mar 16, 2016	Injectable	Over 15	0	No	No
HB	603	Mar 24, 2016	Topical	Over 15	0	No	No
HB	604	Mar 29, 2016	Injectable	Over 15	0	No	No
HB	605	Mar 30, 2016	Topical	Over 15	0	No	No
HB	606	Mar 30, 2016	Topical	Over 15	0	No	No
HB	607	Apr 5, 2016	Topical	Over 15	0	No	No
HB	608	Apr 5, 2016	Topical	Over 15	0	No	No
HB	609	Apr 5, 2016	Topical	Over 15	0	No	No
HB	610	Apr 5, 2016	Injectable	Over 15	0	No	No
HB	611	Apr 5, 2016	Topical	Over 15	1	No	No
HB	612	Apr 5, 2016	Topical	Over 15	0	No	No
HB	613	Apr 5, 2016	Injectable	Over 15	2	No	No
HB	614	Apr 5, 2016	Topical	Over 15	0	No	No
HB	615	Apr 5, 2016	Topical	Over 15	0	No	No
HB	616	Apr 5, 2016	Injectable	Over 15	0	No	No
HB	617	Apr 5, 2016	Injectable	Over 15	0	No	No
HB	618	Apr 6, 2016	Topical	Over 15	0	No	No
HB	619	Apr 6, 2016	Topical	Over 15	0	No	No
HB	620	Apr 6, 2016	Injectable	Over 15	1	No	No
HB	621	Apr 6, 2016	Topical	Over 15	0	No	No
HB	622	Apr 6, 2016	Topical	Over 15	0	No	No
HB	623	Apr 13, 2016	Topical	Over 15	0	No	No
HB	624	Apr 13, 2016	Topical	Over 15	0	No	No
HB	625	Apr 13, 2016	Injectable	Over 15	0	No	No
HB	626	Apr 14, 2016	Topical	Over 15	0	No	No
HB	627	Apr 15, 2016	Injectable	Over 15	0	No	No
HB	629	Apr 25, 2016	Topical	Over 15	0	No	No
HB	630	Apr 27, 2016	Topical	Over 15	0	No	No
HB	631	Apr 28, 2016	Injectable	Over 15	2	No	No
HB	632	May 23, 2016	Topical	Over 15	0	No	No
HB	633	May 23, 2016	Injectable	Over 15	0	No	No
HB	635	Jun 6, 2016	Topical	Over 15	0	No	No
HB	636	Jun 7, 2016	Injectable	Over 15	8	No	Yes	Bleeding	Moderate	Device removed and wound closed with sutures
HB	637	Jun 7, 2016	Topical	Over 15	0	No	No
HB	638	Jun 7, 2016	Injectable	Over 15	0	No	No
HB	639	Jun 7, 2016	Topical	Over 15	0	No	No
VP	400	Nov 25, 2015	Injectable	10 to 15	2	No	No
VP	401	Nov 19, 2015	Topical	10 to 15	2	No	No
VP	402	Nov 19, 2015	Injectable	10 to 15	4	No	No
VP	403	Nov 19, 2015	Injectable	10 to 15	0	No	No
VP	404	Nov 19, 2015	Topical	10 to 15	0	No	No
VP	405	Nov 19, 2015	Injectable	10 to 15	3	No	No
VP	406	Nov 20, 2015	Topical	10 to 15	0	No	No
VP	407	Nov 20, 2015	Topical	10 to 15	0	No	No
VP	408	Nov 20, 2015	Injectable	10 to 15	2	No	No
VP	409	Nov 20, 2015	Topical	10 to 15	1	No	No
VP	410	Nov 20, 2015	Topical	10 to 15	1	No	No
VP	411	Nov 23, 2015	Injectable	Over 15	2	No	No
VP	412	Nov 20, 2015	Topical	Over 15	0	No	No
VP	413	Nov 23, 2015	Injectable	10 to 15	2	No	No
VP	414	Nov 23, 2015	Injectable	10 to 15	5	No	No
VP	415	Nov 23, 2015	Topical	10 to 15	0	No	No
VP	416	Nov 23, 2015	Topical	10 to 15	0	No	No
VP	417	Nov 25, 2015	Injectable	10 to 15	2	No	No
VP	418	Nov 25, 2015	Topical	10 to 15	0	No	No
VP	419	Dec 2, 2015	Topical	10 to 15	0	No	No
VP	420	Dec 3, 2015	Topical	10 to 15	0	No	No
VP	421	Nov 27, 2015	Topical	10 to 15	0	No	No
VP	422	Nov 27, 2015	Injectable	10 to 15	0	No	No
VP	423	Nov 24, 2015	Topical	Over 15	0	No	No
VP	424	Nov 27, 2015	Injectable	10 to 15	1	No	No
VP	425	Nov 27, 2015	Injectable	10 to 15	1	No	No
VP	426	Nov 30, 2015	Topical	10 to 15	0	No	No
VP	427	Nov 30, 2015	Topical	10 to 15	0	No	No
VP	428	Nov 30, 2015	Topical	10 to 15	0	No	No
VP	429	Nov 30, 2015	Topical	10 to 15	0	No	No
VP	430	Dec 1, 2015	Injectable	10 to 15	0	No	No
VP	431	Dec 1, 2015	Injectable	10 to 15	3	No	No
VP	432	Dec 1, 2015	Topical	10 to 15	0	No	No
VP	433	Dec 1, 2015	Topical	10 to 15	0	No	No
VP	434	Dec 2, 2015	Topical	10 to 15	0	No	No
VP	435	Dec 8, 2015	Injectable	10 to 15	2	No	No
VP	436	Dec 8, 2015	Topical	10 to 15	0	No	No
VP	437	Dec 4, 2015	Topical	Over 15	2	No	No
VP	438	Dec 10, 2015	Topical	10 to 15	0	No	No
VP	439	Dec 10, 2015	Topical	10 to 15	0	No	No
VP	440	Dec 7, 2015	Injectable	10 to 15	2	No	No
VP	441	Dec 3, 2015	Injectable	10 to 15	0	No	No
VP	442	Dec 3, 2015	Topical	10 to 15	2	No	No
VP	443	Dec 7, 2015	Topical	10 to 15	0	No	No
VP	444	Dec 7, 2015	Injectable	10 to 15	1	No	No
VP	445	Dec 7, 2015	Topical	10 to 15	0	No	No
VP	446	Dec 7, 2015	Topical	10 to 15	0	No	No
VP	447	Dec 8, 2015	Topical	10 to 15	0	No	No
VP	448	Dec 9, 2015	Topical	10 to 15	0	No	No
VP	449	Dec 9, 2015	Injectable	Over 15	1	No	No
VP	450	Dec 9, 2015	Topical	Over 15	0	No	No
VP	452	Dec 9, 2015	Injectable	Over 15	2	Yes	Yes	Pain	Severe	Given diclofenac intramuscular
VP	453	Dec 10, 2015	Topical	Over 15	3	No	No
VP	454	Dec 10, 2015	Injectable	10 to 15	3	No	No
VP	455	Dec 11, 2015	Topical	10 to 15	0	No	No
VP	456	Dec 11, 2015	Topical	10 to 15	0	No	No
VP	457	Dec 14, 2015	Injectable	10 to 15	0	No	No
VP	458	Dec 14, 2015	Topical	10 to 15	0	No	No
VP	461	Jan 8, 2016	Topical	Over 15	0	No	No
VP	462	Jan 8, 2016	Topical	10 to 15	0	No	No
VP	463	Jan 8, 2016	Topical	10 to 15	2	No	No
VP	464	Jan 12, 2016	Topical	10 to 15	0	No	No
VP	465	Jan 15, 2016	Topical	Over 15	0	No	No
VP	466	Jan 19, 2016	Topical	Over 15	0	No	No
VP	467	Jan 29, 2016	Injectable	10 to 15	2	No	No
VP	468	Jan 29, 2016	Topical	Over 15	0	No	No
VP	469	Jan 29, 2016	Topical	Over 15	0	No	No
VP	470	Feb 5, 2016	Topical	Over 15	0	No	No
VP	471	Feb 5, 2016	Topical	Over 15	0	No	No
VP	472	Feb 5, 2016	Injectable	Over 15	0	No	No
VP	473	Feb 8, 2016	Topical	Over 15	0	No	No
VP	474	Feb 8, 2016	Topical	Over 15	0	No	No
VP	475	Feb 8, 2016	Topical	Over 15	0	No	No
VP	476	Feb 9, 2016	Topical	Over 15	0	No	No
VP	477	Feb 9, 2016	Injectable	Over 15	0	No	No
VP	478	Feb 16, 2016	Injectable	Over 15	0	No	No
VP	479	Feb 17, 2016	Topical	Over 15	0	No	No
VP	480	Feb 16, 2016	Topical	Over 15	0	No	No
VP	481	Feb 25, 2016	Injectable	Over 15	2	No	No
VP	482	Feb 25, 2016	Topical	Over 15	0	No	No
VP	483	Feb 25, 2016	Topical	Over 15	0	No	No
VP	484	Mar 1, 2016	Injectable	Over 15	0	No	No
VP	485	Mar 10, 2016	Topical	Over 15	0	No	No
VP	486	Mar 14, 2016	Topical	Over 15	0	No	No
VP	487	Mar 16, 2016	Topical	Over 15	2	No	No
VP	488	Mar 21, 2016	Topical	Over 15	0	No	No
VP	489	Mar 29, 2016	Injectable	Over 15	1	No	No
VP	490	Mar 29, 2016	Topical	Over 15	0	No	No
VP	491	Mar 29, 2016	Injectable	Over 15	3	Yes	Yes	Pain	Moderate	Diclofenac injection
VP	492	Apr 11, 2016	Injectable	Over 15	6	No	Yes	Pain	Moderate	Diclofenac injection
VP	493	Apr 12, 2016	Topical	Over 15	0	No	No
VP	494	Apr 13, 2016	Topical	Over 15	0	No	No
VP	495	Apr 13, 2016	Topical	Over 15	0	No	No
VP	496	Apr 13, 2016	Topical	Over 15	0	No	No
VP	497	Apr 19, 2016	Topical	Over 15	1	No	No
VP	498	Apr 20, 2016	Injectable	Over 15	0	No	No
VP	499	Apr 20, 2016	Topical	Over 15	0	No	No
VP	500	Apr 26, 2016	Injectable	Over 15	5	No	No
VP	501	May 3, 2016	Topical	Over 15	0	No	No
VP	502	May 10, 2016	Topical	Over 15	0	No	No
VP	503	May 10, 2016	Topical	Over 15	0	No	No
VP	504	May 10, 2016	Injectable	Over 15	5	No	No
VP	505	May 17, 2016	Topical	Over 15	0	No	No
VP	506	May 27, 2016	Topical	Over 15	0	No	No
VP	507	Jun 3, 2016	Injectable	Over 15	2	No	No

## Sheet: Followup 
site	participant_id	date	visit_day	rand_grp	age_grp	ae_yn	ae_describe	ae_severity	ae_management
HB	400	Dec 18, 2015	Day_42	Topical	Over 15
HB	400	Nov 18, 2015	Day_7	Topical	Over 15
HB	401	Dec 23, 2015	Day_42	Topical	Over 15
HB	401	Nov 18, 2015	Day_7	Topical	Over 15
HB	402	Dec 28, 2015	Day_42	Injectable	Over 15
HB	402	Nov 23, 2015	Day_7	Injectable	Over 15
HB	403	Dec 28, 2015	Day_42	Topical	10 to 15
HB	403	Nov 23, 2015	Day_7	Topical	10 to 15
HB	404	Jan 4, 2016	Day_42	Topical	Over 15
HB	404	Nov 26, 2015	Day_7	Topical	Over 15
HB	406	Jan 4, 2016	Day_42	Topical	Over 15
HB	406	Nov 27, 2015	Day_7	Topical	Over 15
HB	407	Jan 4, 2016	Day_42	Injectable	Over 15
HB	407	Nov 27, 2015	Day_7	Injectable	Over 15
HB	408	Jan 4, 2016	Day_42	Topical	Over 15
HB	408	Nov 27, 2015	Day_7	Topical	Over 15
HB	409	Jan 4, 2016	Day_42	Topical	Over 15
HB	409	Nov 27, 2015	Day_7	Topical	Over 15
HB	410	Jan 4, 2016	Day_42	Topical	10 to 15
HB	410	Nov 27, 2015	Day_7	Topical	10 to 15
HB	411	Jan 4, 2016	Day_42	Topical	10 to 15
HB	411	Nov 27, 2015	Day_7	Topical	10 to 15
HB	412	Jan 4, 2016	Day_42	Topical	10 to 15
HB	412	Nov 27, 2015	Day_7	Topical	10 to 15
HB	413	Jan 4, 2016	Day_42	Injectable	Over 15
HB	413	Nov 27, 2015	Day_7	Injectable	Over 15
HB	414	Jan 4, 2016	Day_42	Topical	Over 15
HB	414	Nov 27, 2015	Day_7	Topical	Over 15
HB	415	Jan 4, 2016	Day_42	Injectable	Over 15
HB	415	Nov 27, 2015	Day_7	Injectable	Over 15
HB	416	Jan 4, 2016	Day_42	Injectable	10 to 15
HB	416	Nov 30, 2015	Day_7	Injectable	10 to 15
HB	417	Jan 4, 2016	Day_42	Injectable	10 to 15
HB	417	Nov 30, 2015	Day_7	Injectable	10 to 15
HB	418	Jan 4, 2016	Day_42	Topical	Over 15
HB	418	Nov 30, 2015	Day_7	Topical	Over 15
HB	419	Jan 6, 2016	Day_42	Topical	10 to 15
HB	419	Nov 30, 2015	Day_7	Topical	10 to 15
HB	420	Jan 6, 2016	Day_42	Topical	10 to 15
HB	420	Nov 30, 2015	Day_7	Topical	10 to 15
HB	421	Jan 6, 2016	Day_42	Topical	10 to 15
HB	421	Nov 30, 2015	Day_7	Topical	10 to 15
HB	422	Jan 7, 2016	Day_42	Injectable	10 to 15
HB	422	Dec 1, 2015	Day_7	Injectable	10 to 15
HB	423	Jan 7, 2016	Day_42	Topical	10 to 15
HB	423	Dec 1, 2015	Day_7	Topical	10 to 15
HB	424	Jan 7, 2016	Day_42	Topical	10 to 15
HB	424	Dec 1, 2015	Day_7	Topical	10 to 15
HB	425	Jan 7, 2016	Day_42	Injectable	10 to 15
HB	425	Dec 1, 2015	Day_7	Injectable	10 to 15
HB	426	Jan 7, 2016	Day_42	Topical	10 to 15
HB	426	Dec 1, 2015	Day_7	Topical	10 to 15
HB	427	Jan 7, 2016	Day_42	Injectable	10 to 15
HB	427	Dec 1, 2015	Day_7	Injectable	10 to 15
HB	428	Jan 7, 2016	Day_42	Injectable	10 to 15
HB	428	Dec 1, 2015	Day_7	Injectable	10 to 15
HB	429	Jan 12, 2016	Unscheduled	Topical	10 to 15
HB	429	Dec 1, 2015	Day_7	Topical	10 to 15
HB	430	Jan 7, 2016	Day_42	Topical	10 to 15
HB	430	Dec 1, 2015	Day_7	Topical	10 to 15
HB	431	Jan 7, 2016	Day_42	Topical	10 to 15
HB	431	Dec 1, 2015	Day_7	Topical	10 to 15
HB	432	Jan 12, 2016	Unscheduled	Topical	Over 15
HB	432	Dec 1, 2015	Day_7	Topical	Over 15
HB	433	Jan 12, 2016	Unscheduled	Injectable	10 to 15
HB	433	Dec 1, 2015	Day_7	Injectable	10 to 15
HB	434	Jan 7, 2016	Day_42	Topical	10 to 15
HB	434	Dec 1, 2015	Day_7	Topical	10 to 15
HB	435	Jan 7, 2016	Day_42	Topical	10 to 15
HB	435	Dec 1, 2015	Day_7	Topical	10 to 15
HB	436	Jan 12, 2016	Unscheduled	Topical	10 to 15
HB	436	Dec 1, 2015	Day_7	Topical	10 to 15
HB	437	Jan 7, 2016	Day_42	Injectable	10 to 15
HB	437	Dec 1, 2015	Day_7	Injectable	10 to 15
HB	438	Jan 7, 2016	Day_42	Injectable	10 to 15
HB	438	Dec 1, 2015	Day_7	Injectable	10 to 15
HB	439	Jan 5, 2016	Day_42	Topical	Over 15
HB	439	Dec 1, 2015	Day_7	Topical	Over 15
HB	440	Jan 5, 2016	Day_42	Injectable	10 to 15
HB	440	Dec 1, 2015	Day_7	Injectable	10 to 15
HB	441	Jan 11, 2016	Day_42	Topical	10 to 15
HB	441	Dec 2, 2015	Day_7	Topical	10 to 15
HB	442	Jan 11, 2016	Day_42	Topical	10 to 15
HB	442	Dec 2, 2015	Day_7	Topical	10 to 15
HB	443	Jan 6, 2016	Day_42	Topical	10 to 15
HB	443	Dec 2, 2015	Day_7	Topical	10 to 15
HB	444	Jan 15, 2016	Unscheduled	Topical	10 to 15
HB	444	Dec 2, 2015	Day_7	Topical	10 to 15
HB	445	Jan 6, 2016	Day_42	Injectable	10 to 15
HB	445	Dec 2, 2015	Day_7	Injectable	10 to 15
HB	446	Jan 15, 2016	Unscheduled	Topical	10 to 15
HB	446	Dec 2, 2015	Day_7	Topical	10 to 15
HB	447	Jan 6, 2016	Day_42	Topical	10 to 15
HB	447	Dec 2, 2015	Day_7	Topical	10 to 15
HB	448	Jan 6, 2016	Day_42	Topical	Over 15
HB	448	Dec 2, 2015	Day_7	Topical	Over 15
HB	449	Jan 6, 2016	Day_42	Injectable	Over 15
HB	449	Dec 2, 2015	Day_7	Injectable	Over 15
HB	450	Jan 6, 2016	Day_42	Injectable	10 to 15
HB	450	Dec 2, 2015	Day_7	Injectable	10 to 15
HB	451	Jan 6, 2016	Day_42	Injectable	10 to 15
HB	451	Dec 2, 2015	Day_7	Injectable	10 to 15
HB	452	Jan 6, 2016	Day_42	Topical	10 to 15
HB	452	Dec 2, 2015	Day_7	Topical	10 to 15
HB	453	Jan 6, 2016	Day_42	Injectable	Over 15
HB	453	Dec 3, 2015	Day_7	Injectable	Over 15
HB	454	Jan 13, 2016	Day_42	Topical	10 to 15
HB	454	Dec 3, 2015	Day_7	Topical	10 to 15
HB	455	Jan 13, 2016	Day_42	Topical	10 to 15
HB	455	Dec 3, 2015	Day_7	Topical	10 to 15
HB	456	Jan 13, 2016	Day_42	Topical	10 to 15
HB	456	Dec 3, 2015	Day_7	Topical	10 to 15
HB	457	Jan 13, 2016	Day_42	Topical	10 to 15
HB	457	Dec 3, 2015	Day_7	Topical	10 to 15
HB	458	Jan 13, 2016	Day_42	Injectable	10 to 15
HB	458	Dec 3, 2015	Day_7	Injectable	10 to 15
HB	459	Jan 13, 2016	Day_42	Topical	10 to 15
HB	459	Dec 3, 2015	Day_7	Topical	10 to 15
HB	460	Jan 13, 2016	Day_42	Topical	10 to 15
HB	460	Dec 3, 2015	Day_7	Topical	10 to 15
HB	461	Jan 13, 2016	Day_42	Topical	10 to 15
HB	461	Dec 3, 2015	Day_7	Topical	10 to 15
HB	462	Jan 13, 2016	Day_42	Topical	10 to 15
HB	462	Dec 3, 2015	Day_7	Topical	10 to 15
HB	462	Jan 21, 2016	Unscheduled	Topical	10 to 15
HB	463	Jan 13, 2016	Day_42	Topical	Over 15
HB	463	Dec 3, 2015	Day_7	Topical	Over 15
HB	464	Jan 13, 2016	Day_42	Injectable	10 to 15
HB	464	Dec 3, 2015	Day_7	Injectable	10 to 15
HB	465	Jan 13, 2016	Day_42	Topical	10 to 15
HB	465	Dec 3, 2015	Day_7	Topical	10 to 15
HB	466	Jan 13, 2016	Day_42	Topical	10 to 15
HB	466	Dec 3, 2015	Day_7	Topical	10 to 15
HB	467	Jan 13, 2016	Day_42	Topical	10 to 15
HB	467	Dec 3, 2015	Day_7	Topical	10 to 15
HB	468	Jan 11, 2016	Day_42	Topical	Over 15
HB	468	Dec 7, 2015	Day_7	Topical	Over 15
HB	469	Jan 11, 2016	Day_42	Topical	10 to 15
HB	469	Dec 7, 2015	Day_7	Topical	10 to 15
HB	470	Jan 11, 2016	Day_42	Injectable	10 to 15
HB	470	Dec 7, 2015	Day_7	Injectable	10 to 15
HB	471	Jan 11, 2016	Day_42	Topical	10 to 15
HB	471	Dec 7, 2015	Day_7	Topical	10 to 15
HB	472	Jan 11, 2016	Day_42	Injectable	10 to 15
HB	472	Dec 9, 2015	Day_7	Injectable	10 to 15
HB	473	Jan 11, 2016	Day_42	Injectable	Over 15
HB	473	Dec 7, 2015	Day_7	Injectable	Over 15
HB	474	Jan 11, 2016	Day_42	Topical	10 to 15
HB	474	Dec 7, 2015	Day_7	Topical	10 to 15
HB	475	Jan 11, 2016	Day_42	Topical	10 to 15
HB	475	Dec 7, 2015	Day_7	Topical	10 to 15
HB	476	Jan 11, 2016	Day_42	Injectable	10 to 15
HB	476	Dec 7, 2015	Day_7	Injectable	10 to 15
HB	477	Jan 13, 2016	Day_42	Topical	Over 15
HB	477	Dec 9, 2015	Day_7	Topical	Over 15
HB	478	Jan 13, 2016	Day_42	Topical	10 to 15
HB	478	Dec 9, 2015	Day_7	Topical	10 to 15
HB	479	Jan 13, 2016	Day_42	Injectable	10 to 15
HB	479	Dec 9, 2015	Day_7	Injectable	10 to 15
HB	480	Jan 13, 2016	Day_42	Topical	10 to 15
HB	480	Dec 9, 2015	Day_7	Topical	10 to 15
HB	481	Jan 13, 2016	Day_42	Injectable	10 to 15
HB	481	Dec 9, 2015	Day_7	Injectable	10 to 15
HB	482	Jan 13, 2016	Day_42	Topical	10 to 15
HB	482	Dec 9, 2015	Day_7	Topical	10 to 15
HB	483	Jan 15, 2016	Day_42	Topical	Over 15
HB	483	Dec 9, 2015	Day_7	Topical	Over 15
HB	484	Jan 12, 2016	Day_42	Topical	10 to 15
HB	484	Dec 9, 2015	Day_7	Topical	10 to 15
HB	485	Jan 13, 2016	Day_42	Injectable	10 to 15
HB	485	Dec 9, 2015	Day_7	Injectable	10 to 15
HB	486	Jan 19, 2016	Day_42	Topical	10 to 15
HB	486	Dec 11, 2015	Day_7	Topical	10 to 15
HB	487	Jan 19, 2016	Day_42	Injectable	Over 15
HB	487	Dec 15, 2015	Day_7	Injectable	Over 15
HB	488	Jan 19, 2016	Day_42	Topical	Over 15
HB	488	Dec 15, 2015	Day_7	Topical	Over 15
HB	489	Jan 19, 2016	Day_42	Topical	Over 15
HB	489	Dec 15, 2015	Day_7	Topical	Over 15
HB	490	Jan 19, 2016	Day_42	Topical	10 to 15
HB	490	Dec 15, 2015	Day_7	Topical	10 to 15
HB	491	Jan 26, 2016	Unscheduled	Injectable	10 to 15
HB	491	Dec 15, 2015	Day_7	Injectable	10 to 15
HB	492	Jan 19, 2016	Day_42	Injectable	10 to 15
HB	492	Dec 15, 2015	Day_7	Injectable	10 to 15
HB	493	Jan 19, 2016	Day_42	Topical	10 to 15
HB	493	Dec 15, 2015	Day_7	Topical	10 to 15
HB	494	Jan 19, 2016	Day_42	Topical	Over 15
HB	494	Dec 15, 2015	Day_7	Topical	Over 15
HB	495	Jan 20, 2016	Day_42	Topical	10 to 15
HB	495	Dec 16, 2015	Day_7	Topical	10 to 15
HB	496	Jan 20, 2016	Day_42	Injectable	10 to 15
HB	496	Dec 16, 2015	Day_7	Injectable	10 to 15
HB	497	Jan 20, 2016	Day_42	Injectable	10 to 15
HB	497	Dec 16, 2015	Day_7	Injectable	10 to 15
HB	498	Jan 20, 2016	Day_42	Topical	10 to 15
HB	498	Dec 16, 2015	Day_7	Topical	10 to 15
HB	499	Jan 28, 2016	Unscheduled	Topical	10 to 15
HB	499	Dec 17, 2015	Day_7	Topical	10 to 15
HB	500	Jan 21, 2016	Day_42	Topical	10 to 15
HB	500	Dec 17, 2015	Day_7	Topical	10 to 15
HB	501	Jan 21, 2016	Day_42	Injectable	10 to 15
HB	501	Dec 17, 2015	Day_7	Injectable	10 to 15
HB	502	Jan 21, 2016	Day_42	Topical	10 to 15
HB	502	Dec 17, 2015	Day_7	Topical	10 to 15
HB	503	Jan 21, 2016	Day_42	Topical	Over 15
HB	503	Dec 17, 2015	Day_7	Topical	Over 15
HB	504	Jan 21, 2016	Day_42	Injectable	Over 15
HB	504	Dec 17, 2015	Day_7	Injectable	Over 15
HB	505	Jan 21, 2016	Day_42	Topical	Over 15
HB	505	Dec 17, 2015	Day_7	Topical	Over 15
HB	506	Jan 21, 2016	Day_42	Injectable	10 to 15
HB	506	Dec 17, 2015	Day_7	Injectable	10 to 15
HB	507	Jan 21, 2016	Day_42	Topical	10 to 15
HB	507	Dec 17, 2015	Day_7	Topical	10 to 15
HB	508	Jan 22, 2016	Day_42	Injectable	Over 15
HB	508	Dec 18, 2015	Day_7	Injectable	Over 15
HB	509	Jan 26, 2016	Day_42	Topical	10 to 15
HB	509	Dec 21, 2015	Day_7	Topical	10 to 15
HB	510	Jan 27, 2016	Day_42	Topical	Over 15
HB	510	Dec 22, 2015	Day_7	Topical	Over 15
HB	511	Jan 27, 2016	Day_42	Topical	10 to 15
HB	511	Dec 23, 2015	Day_7	Topical	10 to 15
HB	512	Jan 27, 2016	Day_42	Injectable	10 to 15
HB	512	Dec 23, 2015	Day_7	Injectable	10 to 15
HB	513	Jan 27, 2016	Day_42	Topical	10 to 15
HB	513	Dec 23, 2015	Day_7	Topical	10 to 15
HB	514	Jan 27, 2016	Day_42	Topical	10 to 15
HB	514	Dec 23, 2015	Day_7	Topical	10 to 15
HB	515	Jan 27, 2016	Day_42	Injectable	10 to 15
HB	515	Dec 23, 2015	Day_7	Injectable	10 to 15
HB	516	Jan 28, 2016	Day_42	Injectable	10 to 15
HB	516	Dec 24, 2015	Day_7	Injectable	10 to 15
HB	517	Dec 24, 2015	Day_7	Topical	Over 15
HB	518	Jan 28, 2016	Day_42	Topical	10 to 15
HB	518	Dec 24, 2015	Day_7	Topical	10 to 15
HB	519	Jan 28, 2016	Day_42	Topical	Over 15
HB	519	Dec 24, 2015	Day_7	Topical	Over 15
HB	520	Jan 28, 2016	Day_42	Topical	10 to 15
HB	520	Dec 24, 2015	Day_7	Topical	10 to 15
HB	521	Jan 28, 2016	Day_42	Topical	10 to 15
HB	521	Dec 24, 2015	Day_7	Topical	10 to 15
HB	522	Jan 28, 2016	Day_42	Topical	10 to 15
HB	522	Dec 24, 2015	Day_7	Topical	10 to 15
HB	523	Feb 3, 2016	Day_42	Topical	Over 15
HB	523	Dec 28, 2015	Day_7	Topical	Over 15
HB	524	Dec 28, 2015	Day_7	Topical	Over 15
HB	525	Dec 28, 2015	Day_7	Topical	10 to 15
HB	526	Feb 1, 2016	Day_42	Injectable	10 to 15
HB	526	Dec 28, 2015	Day_7	Injectable	10 to 15
HB	527	Feb 1, 2016	Day_42	Injectable	10 to 15
HB	527	Dec 28, 2015	Day_7	Injectable	10 to 15
HB	528	Feb 1, 2016	Day_42	Topical	10 to 15
HB	528	Dec 28, 2015	Day_7	Topical	10 to 15
HB	529	Feb 1, 2016	Day_42	Topical	10 to 15
HB	529	Dec 28, 2015	Day_7	Topical	10 to 15
HB	530	Dec 28, 2015	Day_7	Topical	10 to 15
HB	531	2016-02-01	Day_42	Topical	10 to 15
HB	531	Dec 28, 2015	Day_7	Topical	10 to 15
HB	532	Feb 3, 2016	Day_42	Injectable	10 to 15
HB	532	Dec 28, 2015	Day_7	Injectable	10 to 15
HB	533	Feb 3, 2016	Day_42	Topical	10 to 15
HB	533	Dec 28, 2015	Day_7	Topical	10 to 15
HB	534	Feb 3, 2016	Day_42	Injectable	10 to 15
HB	534	Dec 29, 2015	Day_7	Injectable	10 to 15
HB	535	Feb 3, 2016	Day_42	Injectable	Over 15
HB	535	Dec 29, 2015	Day_7	Injectable	Over 15
HB	536	Feb 3, 2016	Day_42	Injectable	10 to 15
HB	536	Dec 29, 2015	Day_7	Injectable	10 to 15
HB	537	Feb 3, 2016	Day_42	Injectable	10 to 15
HB	537	Dec 29, 2015	Day_7	Injectable	10 to 15
HB	538	2016-02-23	Unscheduled	Injectable	Over 15
HB	538	Jan 11, 2016	Day_7	Injectable	Over 15
HB	539	Feb 16, 2016	Day_42	Injectable	Over 15
HB	539	Jan 12, 2016	Day_7	Injectable	Over 15
HB	540	Feb 16, 2016	Day_42	Topical	10 to 15
HB	540	Jan 12, 2016	Day_7	Topical	10 to 15
HB	541	Feb 16, 2016	Day_42	Topical	10 to 15
HB	541	Jan 12, 2016	Day_7	Topical	10 to 15
HB	542	Jan 15, 2016	Day_7	Topical	Over 15
HB	543	Feb 23, 2016	Day_42	Injectable	Over 15
HB	543	Jan 18, 2016	Day_7	Injectable	Over 15
HB	544	Feb 25, 2016	Day_42	Injectable	10 to 15
HB	544	Jan 19, 2016	Day_7	Injectable	10 to 15
HB	545	Feb 25, 2016	Day_42	Injectable	10 to 15
HB	545	Jan 21, 2016	Day_7	Injectable	10 to 15
HB	546	Feb 25, 2016	Day_42	Topical	10 to 15
HB	546	Jan 21, 2016	Day_7	Topical	10 to 15
HB	547	Feb 25, 2016	Day_42	Topical	10 to 15
HB	547	Jan 21, 2016	Day_7	Topical	10 to 15
HB	548	Feb 25, 2016	Day_42	Topical	10 to 15
HB	548	Jan 21, 2016	Day_7	Topical	10 to 15
HB	549	Feb 25, 2016	Day_42	Topical	10 to 15
HB	549	Jan 21, 2016	Day_7	Topical	10 to 15
HB	550	Feb 25, 2016	Day_42	Topical	Over 15
HB	550	Jan 21, 2016	Day_7	Topical	Over 15
HB	551	Jan 26, 2016	Day_7	Injectable	Over 15
HB	552	Mar 1, 2016	Day_42	Topical	Over 15
HB	552	Jan 26, 2016	Day_7	Topical	Over 15
HB	553	Mar 2, 2016	Day_42	Topical	Over 15
HB	553	Jan 27, 2016	Day_7	Topical	Over 15
HB	554	Mar 3, 2016	Day_42	Injectable	10 to 15
HB	554	Jan 28, 2016	Day_7	Injectable	10 to 15
HB	555	Mar 3, 2016	Day_42	Topical	10 to 15
HB	555	Jan 28, 2016	Day_7	Topical	10 to 15
HB	556	Mar 3, 2016	Day_42	Injectable	10 to 15
HB	556	Jan 28, 2016	Day_7	Injectable	10 to 15
HB	557	Mar 3, 2016	Day_42	Topical	10 to 15
HB	557	Jan 28, 2016	Day_7	Topical	10 to 15
HB	558	Mar 3, 2016	Day_42	Topical	10 to 15
HB	558	Jan 28, 2016	Day_7	Topical	10 to 15
HB	559	Mar 3, 2016	Day_42	Topical	10 to 15
HB	559	Jan 28, 2016	Day_7	Topical	10 to 15
HB	560	Mar 3, 2016	Day_42	Topical	10 to 15
HB	560	Jan 28, 2016	Day_7	Topical	10 to 15
HB	561	Mar 10, 2016	Day_42	Topical	Over 15
HB	561	Feb 2, 2016	Day_7	Topical	Over 15
HB	562	Mar 10, 2016	Day_42	Injectable	Over 15
HB	562	Feb 4, 2016	Day_7	Injectable	Over 15
HB	563	Mar 10, 2016	Day_42	Topical	Over 15
HB	563	Feb 4, 2016	Day_7	Topical	Over 15
HB	564	Mar 10, 2016	Day_42	Injectable	Over 15
HB	564	Feb 4, 2016	Day_7	Injectable	Over 15
HB	565	Feb 4, 2016	Day_7	Topical	Over 15
HB	566	Mar 10, 2016	Day_42	Topical	Over 15
HB	566	Feb 4, 2016	Day_7	Topical	Over 15
HB	567	Mar 10, 2016	Day_42	Injectable	Over 15
HB	567	Feb 4, 2016	Day_7	Injectable	Over 15
HB	568	Mar 10, 2016	Day_42	Topical	Over 15
HB	568	Feb 4, 2016	Day_7	Topical	Over 15
HB	569	Mar 10, 2016	Day_42	Injectable	Over 15
HB	569	Feb 4, 2016	Day_7	Injectable	Over 15
HB	570	Feb 8, 2016	Day_7	Injectable	Over 15
HB	571	Mar 24, 2016	Unscheduled	Topical	Over 15
HB	571	Feb 8, 2016	Day_7	Topical	Over 15
HB	572	Mar 24, 2016	Unscheduled	Topical	Over 15
HB	572	Feb 11, 2016	Day_7	Topical	Over 15
HB	573	Mar 24, 2016	Unscheduled	Topical	Over 15
HB	573	Feb 11, 2016	Day_7	Topical	Over 15
HB	574	Mar 24, 2016	Unscheduled	Injectable	Over 15
HB	574	Feb 11, 2016	Day_7	Injectable	Over 15
HB	575	Mar 24, 2016	Unscheduled	Topical	Over 15
HB	575	Feb 11, 2016	Day_7	Topical	Over 15
HB	576	Mar 24, 2016	Unscheduled	Injectable	Over 15
HB	576	Feb 11, 2016	Day_7	Injectable	Over 15
HB	577	Mar 14, 2016	Day_42	Topical	Over 15
HB	577	Feb 15, 2016	Day_7	Topical	Over 15
HB	578	Mar 15, 2016	Day_42	Injectable	Over 15
HB	578	Feb 11, 2016	Day_7	Injectable	Over 15
HB	579	Mar 14, 2016	Day_42	Topical	Over 15
HB	579	Feb 16, 2016	Day_7	Topical	Over 15
HB	580	Mar 24, 2016	Day_42	Topical	Over 15
HB	580	Feb 18, 2016	Day_7	Topical	Over 15
HB	581	Mar 24, 2016	Day_42	Topical	Over 15
HB	581	Feb 18, 2016	Day_7	Topical	Over 15
HB	582	Mar 24, 2016	Day_42	Topical	Over 15
HB	582	Feb 18, 2016	Day_7	Topical	Over 15
HB	583	Mar 24, 2016	Day_42	Injectable	Over 15
HB	583	Feb 22, 2016	Day_7	Injectable	Over 15
HB	584	Mar 31, 2016	Day_42	Topical	Over 15
HB	584	Feb 25, 2016	Day_7	Topical	Over 15
HB	585	Apr 8, 2016	Day_42	Injectable	Over 15
HB	585	Mar 4, 2016	Day_7	Injectable	Over 15
HB	586	Apr 8, 2016	Day_42	Topical	Over 15
HB	586	Mar 4, 2016	Day_7	Topical	Over 15
HB	587	Apr 11, 2016	Day_42	Topical	Over 15
HB	587	2016-03-07	Day_7	Topical	Over 15
HB	588	Apr 12, 2016	Day_42	Injectable	Over 15
HB	588	Mar 8, 2016	Day_7	Injectable	Over 15
HB	589	Apr 19, 2016	Day_42	Topical	Over 15
HB	589	Mar 15, 2016	Day_7	Topical	Over 15
HB	590	Apr 19, 2016	Day_42	Topical	Over 15
HB	590	Mar 15, 2016	Day_7	Topical	Over 15
HB	591	Apr 19, 2016	Day_42	Topical	Over 15
HB	591	Mar 15, 2016	Day_7	Topical	Over 15
HB	592	Apr 19, 2016	Day_42	Injectable	Over 15
HB	592	Mar 15, 2016	Day_7	Injectable	Over 15
HB	593	Apr 19, 2016	Day_42	Topical	Over 15
HB	593	Mar 16, 2016	Day_7	Topical	Over 15
HB	594	Apr 19, 2016	Day_42	Topical	Over 15
HB	594	Mar 15, 2016	Day_7	Topical	Over 15
HB	595	Apr 19, 2016	Day_42	Topical	Over 15
HB	595	Mar 15, 2016	Day_7	Topical	Over 15
HB	596	Mar 15, 2016	Day_7	Injectable	Over 15
HB	597	Apr 27, 2016	Day_42	Topical	Over 15
HB	597	Mar 22, 2016	Day_7	Topical	Over 15
HB	598	Apr 27, 2016	Day_42	Injectable	Over 15
HB	598	Mar 24, 2016	Day_7	Injectable	Over 15
HB	599	Apr 27, 2016	Day_42	Topical	Over 15
HB	599	Mar 23, 2016	Day_7	Topical	Over 15
HB	600	Apr 27, 2016	Day_42	Injectable	Over 15
HB	600	Mar 23, 2016	Day_7	Injectable	Over 15
HB	601	Apr 27, 2016	Day_42	Topical	Over 15
HB	601	Mar 23, 2016	Day_7	Topical	Over 15
HB	602	Apr 27, 2016	Day_42	Injectable	Over 15
HB	602	Mar 23, 2016	Day_7	Injectable	Over 15
HB	603	May 5, 2016	Day_42	Topical	Over 15
HB	603	Mar 31, 2016	Day_7	Topical	Over 15
HB	604	May 10, 2016	Day_42	Injectable	Over 15
HB	604	Apr 5, 2016	Day_7	Injectable	Over 15
HB	605	Apr 6, 2016	Day_7	Topical	Over 15
HB	606	Apr 6, 2016	Day_7	Topical	Over 15
HB	607	May 24, 2016	Unscheduled	Topical	Over 15
HB	607	Apr 12, 2016	Day_7	Topical	Over 15
HB	608	May 24, 2016	Unscheduled	Topical	Over 15
HB	608	Apr 12, 2016	Day_7	Topical	Over 15
HB	609	May 24, 2016	Unscheduled	Topical	Over 15
HB	609	Apr 12, 2016	Day_7	Topical	Over 15
HB	610	May 24, 2016	Unscheduled	Injectable	Over 15
HB	610	Apr 12, 2016	Day_7	Injectable	Over 15
HB	611	May 24, 2016	Unscheduled	Topical	Over 15
HB	611	Apr 12, 2016	Day_7	Topical	Over 15
HB	612	May 24, 2016	Unscheduled	Topical	Over 15
HB	612	Apr 12, 2016	Day_7	Topical	Over 15
HB	613	May 24, 2016	Unscheduled	Injectable	Over 15
HB	613	Apr 12, 2016	Day_7	Injectable	Over 15
HB	614	May 24, 2016	Unscheduled	Topical	Over 15
HB	614	Apr 12, 2016	Day_7	Topical	Over 15
HB	615	May 24, 2016	Unscheduled	Topical	Over 15
HB	615	Apr 12, 2016	Day_7	Topical	Over 15
HB	616	May 24, 2016	Unscheduled	Injectable	Over 15
HB	616	Apr 12, 2016	Day_7	Injectable	Over 15
HB	617	May 24, 2016	Unscheduled	Injectable	Over 15
HB	617	Apr 12, 2016	Day_7	Injectable	Over 15
HB	618	Apr 13, 2016	Day_7	Topical	Over 15
HB	619	May 24, 2016	Day_42	Topical	Over 15
HB	619	Apr 13, 2016	Day_7	Topical	Over 15
HB	620	May 24, 2016	Day_42	Injectable	Over 15
HB	620	Apr 13, 2016	Day_7	Injectable	Over 15
HB	621	May 24, 2016	Day_42	Topical	Over 15
HB	621	Apr 13, 2016	Day_7	Topical	Over 15
HB	622	May 24, 2016	Day_42	Topical	Over 15
HB	622	Apr 13, 2016	Day_7	Topical	Over 15
HB	623	Apr 20, 2016	Day_7	Topical	Over 15
HB	624	May 24, 2016	Day_42	Topical	Over 15
HB	624	Apr 20, 2016	Day_7	Topical	Over 15
HB	625	May 24, 2016	Day_42	Injectable	Over 15
HB	625	Apr 20, 2016	Day_7	Injectable	Over 15
HB	626	May 27, 2016	Day_42	Topical	Over 15
HB	626	Apr 22, 2016	Day_7	Topical	Over 15
HB	627	Apr 22, 2016	Day_7	Injectable	Over 15
HB	629	Jun 6, 2016	Day_42	Topical	Over 15
HB	629	May 3, 2016	Day_7	Topical	Over 15
HB	630	Jun 7, 2016	Day_42	Topical	Over 15
HB	630	May 4, 2016	Day_7	Topical	Over 15
HB	631	Jul 4, 2016	Unscheduled	Injectable	Over 15
HB	631	May 5, 2016	Day_7	Injectable	Over 15
HB	632	Jul 4, 2016	Day_42	Topical	Over 15
HB	632	May 30, 2016	Day_7	Topical	Over 15
HB	633	Jul 11, 2016	Unscheduled	Injectable	Over 15
HB	633	May 30, 2016	Day_7	Injectable	Over 15
HB	635	Jul 26, 2016	Unscheduled	Topical	Over 15
HB	635	Jun 13, 2016	Day_7	Topical	Over 15
HB	636	Jun 14, 2016	Day_7	Injectable	Over 15
HB	637	Jul 19, 2016	Day_42	Topical	Over 15
HB	637	Jun 14, 2016	Day_7	Topical	Over 15
HB	638	Jul 19, 2016	Day_42	Injectable	Over 15
HB	638	Jun 14, 2016	Day_7	Injectable	Over 15
HB	639	Jul 26, 2016	Unscheduled	Topical	Over 15
HB	639	Jun 14, 2016	Day_7	Topical	Over 15
VP	400	Jan 14, 2016	Unscheduled	Injectable	10 to 15
VP	400	Dec 2, 2015	Day_7	Injectable	10 to 15
VP	401	Jan 5, 2016	Day_42	Topical	10 to 15
VP	401	Nov 26, 2015	Day_7	Topical	10 to 15
VP	402	Jan 4, 2016	Day_42	Injectable	10 to 15
VP	402	Nov 26, 2015	Day_7	Injectable	10 to 15
VP	403	Jan 5, 2016	Day_42	Injectable	10 to 15
VP	403	Nov 26, 2015	Day_7	Injectable	10 to 15
VP	404	Jan 5, 2016	Day_42	Topical	10 to 15
VP	404	Nov 26, 2015	Day_7	Topical	10 to 15
VP	405	Jan 4, 2016	Day_42	Injectable	10 to 15
VP	405	Nov 26, 2015	Day_7	Injectable	10 to 15
VP	406	Jan 4, 2016	Day_42	Topical	10 to 15
VP	406	Nov 27, 2015	Day_7	Topical	10 to 15
VP	407	Jan 4, 2016	Day_42	Topical	10 to 15
VP	407	Nov 27, 2015	Day_7	Topical	10 to 15
VP	408	Jan 4, 2016	Day_42	Injectable	10 to 15
VP	408	Nov 27, 2015	Day_7	Injectable	10 to 15
VP	409	Jan 4, 2016	Day_42	Topical	10 to 15
VP	409	Nov 27, 2015	Day_7	Topical	10 to 15
VP	410	Jan 4, 2016	Day_42	Topical	10 to 15
VP	410	Nov 27, 2015	Day_7	Topical	10 to 15
VP	411	Jan 4, 2016	Day_42	Injectable	Over 15
VP	411	Nov 30, 2015	Day_7	Injectable	Over 15
VP	412	Jan 22, 2016	Unscheduled	Topical	Over 15
VP	412	Nov 27, 2015	Day_7	Topical	Over 15
VP	413	Jan 4, 2016	Day_42	Injectable	10 to 15
VP	413	Nov 30, 2015	Day_7	Injectable	10 to 15
VP	414	Jan 4, 2016	Day_42	Injectable	10 to 15
VP	414	Nov 30, 2015	Day_7	Injectable	10 to 15
VP	415	Jan 7, 2016	Day_42	Topical	10 to 15
VP	415	Nov 30, 2015	Day_7	Topical	10 to 15
VP	416	Jan 7, 2016	Day_42	Topical	10 to 15
VP	416	Nov 30, 2015	Day_7	Topical	10 to 15
VP	417	Jan 5, 2016	Day_42	Injectable	10 to 15
VP	417	Dec 1, 2015	Day_7	Injectable	10 to 15
VP	418	Jan 5, 2016	Day_42	Topical	10 to 15
VP	418	Dec 1, 2015	Day_7	Topical	10 to 15
VP	419	Jan 7, 2016	Day_42	Topical	10 to 15
VP	419	Dec 9, 2015	Day_7	Topical	10 to 15
VP	420	Jan 14, 2016	Day_42	Topical	10 to 15
VP	420	Dec 10, 2015	Day_7	Topical	10 to 15
VP	421	Jan 8, 2016	Day_42	Topical	10 to 15
VP	421	Dec 4, 2015	Day_7	Topical	10 to 15
VP	422	Jan 8, 2016	Day_42	Injectable	10 to 15
VP	422	Dec 4, 2015	Day_7	Injectable	10 to 15
VP	423	Jan 5, 2016	Day_42	Topical	Over 15
VP	423	Dec 1, 2015	Day_7	Topical	Over 15
VP	424	Jan 8, 2016	Day_42	Injectable	10 to 15
VP	424	Dec 4, 2015	Day_7	Injectable	10 to 15
VP	425	Jan 8, 2016	Day_42	Injectable	10 to 15
VP	425	Dec 4, 2015	Day_7	Injectable	10 to 15
VP	426	Jan 11, 2016	Day_42	Topical	10 to 15
VP	426	Dec 7, 2015	Day_7	Topical	10 to 15
VP	427	Jan 11, 2016	Day_42	Topical	10 to 15
VP	427	Dec 7, 2015	Day_7	Topical	10 to 15
VP	428	Jan 11, 2016	Day_42	Topical	10 to 15
VP	428	Dec 7, 2015	Day_7	Topical	10 to 15
VP	429	Jan 14, 2016	Day_42	Topical	10 to 15
VP	429	Dec 7, 2015	Day_7	Topical	10 to 15
VP	430	Jan 15, 2016	Day_42	Injectable	10 to 15
VP	430	Dec 8, 2015	Day_7	Injectable	10 to 15
VP	431	Jan 15, 2016	Day_42	Injectable	10 to 15
VP	431	Dec 8, 2015	Day_7	Injectable	10 to 15
VP	432	Jan 12, 2016	Day_42	Topical	10 to 15
VP	432	Dec 8, 2015	Day_7	Topical	10 to 15
VP	433	Jan 12, 2016	Day_42	Topical	10 to 15
VP	433	Dec 9, 2015	Day_7	Topical	10 to 15
VP	434	Jan 7, 2016	Day_42	Topical	10 to 15
VP	434	Dec 9, 2015	Day_7	Topical	10 to 15
VP	435	Jan 19, 2016	Day_42	Injectable	10 to 15
VP	435	Dec 15, 2015	Day_7	Injectable	10 to 15
VP	435	Dec 11, 2015	Unscheduled	Injectable	10 to 15	Yes	edema	Mild
VP	436	Jan 19, 2016	Day_42	Topical	10 to 15
VP	436	Dec 15, 2015	Day_7	Topical	10 to 15
VP	437	Jan 18, 2016	Day_42	Topical	Over 15
VP	437	Dec 11, 2015	Day_7	Topical	Over 15
VP	438	Jan 22, 2016	Day_42	Topical	10 to 15
VP	438	Dec 17, 2015	Day_7	Topical	10 to 15
VP	439	Jan 22, 2016	Day_42	Topical	10 to 15
VP	439	Dec 17, 2015	Day_7	Topical	10 to 15
VP	440	Jan 20, 2016	Day_42	Injectable	10 to 15
VP	440	Dec 14, 2015	Day_7	Injectable	10 to 15
VP	441	Jan 7, 2016	Day_42	Injectable	10 to 15
VP	441	Dec 10, 2015	Day_7	Injectable	10 to 15
VP	442	Jan 14, 2016	Day_42	Topical	10 to 15
VP	442	Dec 10, 2015	Day_7	Topical	10 to 15
VP	443	Jan 18, 2016	Day_42	Topical	10 to 15
VP	443	Dec 14, 2015	Day_7	Topical	10 to 15
VP	444	Jan 18, 2016	Day_42	Injectable	10 to 15
VP	444	Dec 14, 2015	Day_7	Injectable	10 to 15
VP	445	Jan 20, 2016	Day_42	Topical	10 to 15
VP	445	Dec 14, 2015	Day_7	Topical	10 to 15
VP	446	Jan 18, 2016	Day_42	Topical	10 to 15
VP	446	Dec 14, 2015	Day_7	Topical	10 to 15
VP	447	Jan 25, 2016	Day_42	Topical	10 to 15
VP	447	Dec 15, 2015	Day_7	Topical	10 to 15
VP	448	Jan 20, 2016	Day_42	Topical	10 to 15
VP	448	Dec 16, 2015	Day_7	Topical	10 to 15
VP	449	Jan 20, 2016	Day_42	Injectable	Over 15
VP	449	Dec 16, 2015	Day_7	Injectable	Over 15
VP	450	Jan 25, 2016	Day_42	Topical	Over 15
VP	450	Dec 16, 2015	Day_7	Topical	Over 15
VP	452	Dec 16, 2015	Day_7	Injectable	Over 15
VP	453	Jan 25, 2016	Day_42	Topical	Over 15
VP	453	Dec 17, 2015	Day_7	Topical	Over 15
VP	454	Jan 25, 2016	Day_42	Injectable	10 to 15
VP	454	Dec 17, 2015	Day_7	Injectable	10 to 15
VP	455	Dec 18, 2015	Day_7	Topical	10 to 15
VP	456	Jan 25, 2016	Day_42	Topical	10 to 15
VP	456	Dec 18, 2015	Day_7	Topical	10 to 15
VP	457	Jan 25, 2016	Day_42	Injectable	10 to 15
VP	457	Dec 21, 2015	Day_7	Injectable	10 to 15
VP	458	Jan 25, 2016	Day_42	Topical	10 to 15
VP	458	Dec 21, 2015	Day_7	Topical	10 to 15
VP	459	Jan 25, 2016	Day_42	Topical	10 to 15
VP	459	Dec 21, 2015	Day_7	Topical	10 to 15
VP	460	Jan 25, 2016	Day_42	Topical	10 to 15
VP	460	Dec 21, 2015	Day_7	Topical	10 to 15
VP	461	Feb 22, 2016	Day_42	Topical	Over 15
VP	461	Jan 15, 2016	Day_7	Topical	Over 15
VP	462	Feb 18, 2016	Day_42	Topical	10 to 15
VP	462	Jan 15, 2016	Day_7	Topical	10 to 15
VP	463	Jan 15, 2016	Day_7	Topical	10 to 15
VP	463	Mar 2, 2016	Unscheduled	Topical	10 to 15
VP	464	Jan 20, 2016	Day_7	Topical	10 to 15
VP	464	Mar 3, 2016	Unscheduled	Topical	10 to 15
VP	465	Jan 22, 2016	Day_7	Topical	Over 15
VP	466	Mar 1, 2016	Day_42	Topical	Over 15
VP	466	Jan 26, 2016	Day_7	Topical	Over 15
VP	467	Mar 11, 2016	Day_42	Injectable	10 to 15
VP	467	Feb 5, 2016	Day_7	Injectable	10 to 15
VP	468	Mar 14, 2016	Day_42	Topical	Over 15
VP	468	Feb 5, 2016	Day_7	Topical	Over 15
VP	469	Mar 14, 2016	Day_42	Topical	Over 15
VP	469	Feb 4, 2016	Day_7	Topical	Over 15
VP	470	Mar 18, 2016	Day_42	Topical	Over 15
VP	470	Feb 12, 2016	Day_7	Topical	Over 15
VP	471	Mar 18, 2016	Day_42	Topical	Over 15
VP	471	Feb 12, 2016	Day_7	Topical	Over 15
VP	472	Mar 18, 2016	Day_42	Injectable	Over 15
VP	472	Feb 12, 2016	Day_7	Injectable	Over 15
VP	473	Mar 22, 2016	Day_42	Topical	Over 15
VP	473	Feb 15, 2016	Day_7	Topical	Over 15
VP	474	Mar 21, 2016	Day_42	Topical	Over 15
VP	474	Feb 15, 2016	Day_7	Topical	Over 15
VP	475	Mar 21, 2016	Day_42	Topical	Over 15
VP	475	Feb 15, 2016	Day_7	Topical	Over 15
VP	476	Mar 22, 2016	Day_42	Topical	Over 15
VP	476	Feb 16, 2016	Day_7	Topical	Over 15
VP	477	Mar 22, 2016	Day_42	Injectable	Over 15
VP	477	Feb 16, 2016	Day_7	Injectable	Over 15
VP	478	Apr 1, 2016	Day_42	Injectable	Over 15
VP	478	Feb 23, 2016	Day_7	Injectable	Over 15
VP	479	Mar 30, 2016	Day_42	Topical	Over 15
VP	479	Feb 23, 2016	Day_7	Topical	Over 15
VP	480	Mar 30, 2016	Day_42	Topical	Over 15
VP	480	Feb 23, 2016	Day_7	Topical	Over 15
VP	481	Mar 3, 2016	Day_7	Injectable	Over 15
VP	481	Apr 28, 2016	Unscheduled	Injectable	Over 15
VP	482	Apr 7, 2016	Day_42	Topical	Over 15
VP	482	Mar 3, 2016	Day_7	Topical	Over 15
VP	483	Mar 3, 2016	Day_7	Topical	Over 15
VP	483	Apr 20, 2016	Unscheduled	Topical	Over 15
VP	484	Apr 12, 2016	Day_42	Injectable	Over 15
VP	484	Mar 8, 2016	Day_7	Injectable	Over 15
VP	485	Mar 17, 2016	Day_7	Topical	Over 15
VP	485	Apr 28, 2016	Unscheduled	Topical	Over 15
VP	486	Mar 21, 2016	Day_7	Topical	Over 15
VP	486	May 5, 2016	Unscheduled	Topical	Over 15
VP	487	Apr 27, 2016	Day_42	Topical	Over 15
VP	487	Mar 23, 2016	Day_7	Topical	Over 15
VP	488	May 3, 2016	Day_42	Topical	Over 15
VP	488	Mar 29, 2016	Day_7	Topical	Over 15
VP	489	May 12, 2016	Day_42	Injectable	Over 15
VP	489	Apr 5, 2016	Day_7	Injectable	Over 15
VP	490	May 12, 2016	Day_42	Topical	Over 15
VP	490	Apr 5, 2016	Day_7	Topical	Over 15
VP	491	May 12, 2016	Day_42	Injectable	Over 15
VP	491	Apr 5, 2016	Day_7	Injectable	Over 15
VP	492	Apr 19, 2016	Day_7	Injectable	Over 15
VP	493	May 24, 2016	Day_42	Topical	Over 15
VP	493	Apr 19, 2016	Day_7	Topical	Over 15
VP	494	Apr 19, 2016	Day_7	Topical	Over 15
VP	495	May 24, 2016	Day_42	Topical	Over 15
VP	495	Apr 19, 2016	Day_7	Topical	Over 15
VP	496	May 24, 2016	Day_42	Topical	Over 15
VP	496	Apr 19, 2016	Day_7	Topical	Over 15
VP	497	Apr 26, 2016	Day_7	Topical	Over 15
VP	498	Jun 2, 2016	Day_42	Injectable	Over 15
VP	498	Apr 27, 2016	Day_7	Injectable	Over 15
VP	499	Apr 27, 2016	Day_7	Topical	Over 15
VP	499	Jun 10, 2016	Unscheduled	Topical	Over 15
VP	500	May 3, 2016	Day_7	Injectable	Over 15
VP	500	Jun 14, 2016	Unscheduled	Injectable	Over 15
VP	501	Jun 15, 2016	Day_42	Topical	Over 15
VP	501	May 10, 2016	Day_7	Topical	Over 15
VP	502	Jun 21, 2016	Day_42	Topical	Over 15
VP	502	May 17, 2016	Day_7	Topical	Over 15
VP	503	May 17, 2016	Day_7	Topical	Over 15
VP	503	Jul 18, 2016	Unscheduled	Topical	Over 15
VP	504	Jun 22, 2016	Day_42	Injectable	Over 15
VP	504	May 17, 2016	Day_7	Injectable	Over 15
VP	505	May 24, 2016	Day_7	Topical	Over 15
VP	505	Jul 18, 2016	Unscheduled	Topical	Over 15
VP	506	Jul 15, 2016	Unscheduled	Topical	Over 15
VP	506	Jun 3, 2016	Day_7	Topical	Over 15
VP	507	Jul 15, 2016	Day_42	Injectable	Over 15
VP	507	Jun 10, 2016	Day_7	Injectable	Over 15
VP	507	Jun 20, 2016	Unscheduled	Injectable	Over 15	Yes	infection	Moderate	Given antibiotics Fluxacin and brufen

## Sheet: Final Interview
site	participant_id	visit_day	rand_grp	age_grp	like_about_circ	like_about_circ_other	not_like_about_circ	not_like_other	degree_satisfied	recommend_to_another_yn
HB	438	Day_42	Injectable	10 to 15	3 4 5		6		Somewhat_dissatisfied	Yes
VP	414	Day_42	Injectable	10 to 15	1		6		Very_satisfied	Yes
VP	425	Day_42	Injectable	10 to 15	7	Nothing	6		Somewhat_satisfied	Yes
HB	400	Day_42	Topical	Over 15	3 4		6		Very_satisfied	Yes
HB	401	Day_42	Topical	Over 15	2 3 4 5		6		Very_satisfied	Yes
HB	402	Day_42	Injectable	Over 15	4 5		6		Very_satisfied	Yes
HB	403	Day_42	Topical	10 to 15	2 3 4		6		Very_satisfied	Yes
HB	404	Day_42	Topical	Over 15	3 4 5		6		Very_satisfied	Yes
HB	406	Day_42	Topical	Over 15	3 4 5		6		Very_satisfied	Yes
HB	407	Day_42	Injectable	Over 15	3 4 5		5 6		Very_satisfied	Yes
HB	408	Day_42	Topical	Over 15	4 6		6		Very_satisfied	Yes
HB	409	Day_42	Topical	Over 15	3 6		6		Very_satisfied	Yes
HB	410	Day_42	Topical	10 to 15	1 4 5 6		6		Very_satisfied	Yes
HB	411	Day_42	Topical	10 to 15	6		6		Very_satisfied	Yes
HB	412	Day_42	Topical	10 to 15	3 4 5		6		Very_satisfied	Yes
HB	413	Day_42	Injectable	Over 15	2 3 4 5		6		Very_satisfied	Yes
HB	414	Day_42	Topical	Over 15	4 5 6		6		Very_satisfied	Yes
HB	415	Day_42	Injectable	Over 15	2 5		6		Very_satisfied	Yes
HB	416	Day_42	Injectable	10 to 15	2 4 5		6		Very_satisfied	Yes
HB	417	Day_42	Injectable	10 to 15	2 4 5		6		Very_satisfied	Yes
HB	418	Day_42	Topical	Over 15	3 4 7	Raised self esteem	1		Very_satisfied	Yes
HB	419	Day_42	Topical	10 to 15	3 4		6		Very_satisfied	Yes
HB	420	Day_42	Topical	10 to 15	3 4		6		Very_satisfied	Yes
HB	421	Day_42	Topical	10 to 15	2 3		6		Very_satisfied	Yes
HB	422	Day_42	Injectable	10 to 15	4 5		6		Very_satisfied	Yes
HB	423	Day_42	Topical	10 to 15	3 4 6		6		Very_satisfied	Yes
HB	424	Day_42	Topical	10 to 15	1 4 5 6		6		Very_satisfied	Yes
HB	425	Day_42	Injectable	10 to 15	3 5		5		Very_satisfied	Yes
HB	426	Day_42	Topical	10 to 15	4 5 6		6		Very_satisfied	Yes
HB	427	Day_42	Injectable	10 to 15	3 4		6		Very_satisfied	Yes
HB	428	Day_42	Injectable	10 to 15	2 4		6		Very_satisfied	Yes
HB	429	Day_42	Topical	10 to 15	1		6		Very_satisfied	Yes
HB	430	Day_42	Topical	10 to 15	4 5 6		6		Very_satisfied	Yes
HB	431	Day_42	Topical	10 to 15	3 4		6		Very_satisfied	Yes
HB	432	Day_42	Topical	Over 15	2 4 5		1		Very_satisfied	Yes
HB	433	Day_42	Injectable	10 to 15	1 2 3		6		Very_satisfied	Yes
HB	434	Day_42	Topical	10 to 15	3 4 6		6		Somewhat_satisfied	Yes
HB	435	Day_42	Topical	10 to 15	1 4 5		6		Very_satisfied	Yes
HB	436	Day_42	Topical	10 to 15	1 3 4 6		6		Very_satisfied	Yes
HB	437	Day_42	Injectable	10 to 15	4 5		5		Very_satisfied	Yes
HB	439	Day_42	Topical	Over 15	3 4 6		6		Very_satisfied	Yes
HB	441	Day_42	Topical	10 to 15	3 6		6		Very_satisfied	Yes
HB	442	Day_42	Topical	10 to 15	3 4 6		6		Very_satisfied	Yes
HB	443	Day_42	Topical	10 to 15	4		3		Very_satisfied	Yes
HB	444	Day_42	Topical	10 to 15	1 3 6		6		Very_satisfied	Yes
HB	445	Day_42	Injectable	10 to 15	3 4		6		Very_satisfied	Yes
HB	446	Day_42	Topical	10 to 15	2 4		1		Very_satisfied	Yes
HB	447	Day_42	Topical	10 to 15	1 3		6		Very_satisfied	Yes
HB	448	Day_42	Topical	Over 15	1 4 6		6		Very_satisfied	Yes
HB	449	Day_42	Injectable	Over 15	2 4		6		Very_satisfied	Yes
HB	450	Day_42	Injectable	10 to 15	3 5		1		Very_satisfied	Yes
HB	451	Day_42	Injectable	10 to 15	3 4 5		6		Very_satisfied	Yes
HB	452	Day_42	Topical	10 to 15	4 6		6		Very_satisfied	Yes
HB	453	Day_42	Injectable	Over 15	2 3		6		Very_satisfied	Yes
HB	454	Day_42	Topical	10 to 15	3 6		6		Very_satisfied	Yes
HB	455	Day_42	Topical	10 to 15	4 6		6		Very_satisfied	Yes
HB	456	Day_42	Topical	10 to 15	3		6		Very_satisfied	Yes
HB	457	Day_42	Topical	10 to 15	6		6		Very_satisfied	Yes
HB	458	Day_42	Injectable	10 to 15	3 4		1		Very_satisfied	Yes
HB	459	Day_42	Topical	10 to 15	1 6		6		Very_satisfied	Yes
HB	460	Day_42	Topical	10 to 15	1 4		6		Very_satisfied	Yes
HB	461	Day_42	Topical	10 to 15	3 6		6		Very_satisfied	Yes
HB	462	Day_42	Topical	10 to 15	1		3		Very_satisfied	Yes
HB	463	Day_42	Topical	Over 15	1		6		Very_satisfied	Yes
HB	464	Day_42	Injectable	10 to 15	4 5		1		Very_satisfied	Yes
HB	465	Day_42	Topical	10 to 15	1 3 4		6		Very_satisfied	Yes
HB	466	Day_42	Topical	10 to 15	3 4		6		Very_satisfied	Yes
HB	468	Day_42	Topical	Over 15	1 3 6		6		Very_satisfied	Yes
HB	469	Day_42	Topical	10 to 15	3 4 6		6		Very_satisfied	Yes
HB	470	Day_42	Injectable	10 to 15	2 3		6		Very_satisfied	Yes
HB	471	Day_42	Topical	10 to 15	6		6		Very_satisfied	Yes
HB	472	Day_42	Injectable	10 to 15	4		6		Very_satisfied	Yes
HB	473	Day_42	Injectable	Over 15	4		1		Somewhat_satisfied	Yes
HB	474	Day_42	Topical	10 to 15	1 3		6		Very_satisfied	Yes
HB	475	Day_42	Topical	10 to 15	1		6		Somewhat_satisfied	Yes
HB	477	Day_42	Topical	Over 15	2 4 5		6		Very_satisfied	Yes
HB	478	Day_42	Topical	10 to 15	3 4		6		Very_satisfied	Yes
HB	479	Day_42	Injectable	10 to 15	2 4		6		Very_satisfied	Yes
HB	480	Day_42	Topical	10 to 15	4		6		Very_satisfied	Yes
HB	481	Day_42	Injectable	10 to 15	4 5		6		Very_satisfied	Yes
HB	482	Day_42	Topical	10 to 15	4 5		6		Very_satisfied	Yes
HB	483	Day_42	Topical	Over 15	1		6		Very_satisfied	Yes
HB	484	Day_42	Topical	10 to 15	3 4		6		Very_satisfied	Yes
HB	485	Day_42	Injectable	10 to 15	2 3		6		Very_satisfied	Yes
HB	486	Day_42	Topical	10 to 15	2 4		6		Very_satisfied	Yes
HB	487	Day_42	Injectable	Over 15	3 4		6		Very_satisfied	Yes
HB	488	Day_42	Topical	Over 15	1 3 4		6		Very_satisfied	Yes
HB	489	Day_42	Topical	Over 15	1 5		6		Very_satisfied	Yes
HB	490	Day_42	Topical	10 to 15	3 4		6		Very_satisfied	Yes
HB	491	Day_42	Injectable	10 to 15	1 2 4		6		Very_satisfied	Yes
HB	492	Day_42	Injectable	10 to 15	4 5		6		Very_satisfied	Yes
HB	493	Day_42	Topical	10 to 15	4 5		6		Very_satisfied	Yes
HB	494	Day_42	Topical	Over 15	2 3 4		6		Very_satisfied	Yes
HB	495	Day_42	Topical	10 to 15	1 2 3 5		3		Very_satisfied	Yes
HB	496	Day_42	Injectable	10 to 15	2 3		6		Very_satisfied	Yes
HB	497	Day_42	Injectable	10 to 15	1 3 5		6		Somewhat_dissatisfied	Yes
HB	498	Day_42	Topical	10 to 15	4		6		Very_satisfied	Yes
HB	499	Day_42	Topical	10 to 15	3 4 5		6		Very_satisfied	Yes
HB	500	Day_42	Topical	10 to 15	3 4		6		Very_satisfied	Yes
HB	501	Day_42	Injectable	10 to 15	3 4		6		Very_satisfied	Yes
HB	502	Day_42	Topical	10 to 15	3 4 6		6		Very_satisfied	Yes
HB	503	Day_42	Topical	Over 15	6		6		Very_satisfied	Yes
HB	504	Day_42	Injectable	Over 15	2 3		1		Very_satisfied	Yes
HB	505	Day_42	Topical	Over 15	4		6		Very_satisfied	Yes
HB	506	Day_42	Injectable	10 to 15	2 4		6		Very_satisfied	Yes
HB	507	Day_42	Topical	10 to 15	4 6		6		Very_satisfied	Yes
HB	509	Day_42	Injectable	Over 15	3 6		6		Very_satisfied	Yes
HB	510	Day_42	Topical	10 to 15	3 4		6		Very_satisfied	Yes
HB	511	Day_42	Topical	10 to 15	3		6		Very_satisfied	Yes
HB	511	Day_42	Topical	Over 15	3 5		6		Very_satisfied	Yes
HB	512	Day_42	Injectable	10 to 15	2 5		6		Very_satisfied	Yes
HB	513	Day_42	Topical	10 to 15	2 3		6		Very_satisfied	Yes
HB	514	Day_42	Topical	10 to 15	4 5		6		Very_satisfied	Yes
HB	515	Day_42	Injectable	10 to 15	2 3		6		Very_satisfied	Yes
HB	516	Day_42	Injectable	10 to 15	2 3 4		6		Very_satisfied	Yes
HB	518	Day_42	Topical	10 to 15	3 5 6		6		Very_satisfied	Yes
HB	519	Day_42	Topical	Over 15	3 4 6		6		Very_satisfied	Yes
HB	520	Day_42	Topical	10 to 15	2 3 4		6		Very_satisfied	Yes
HB	521	Day_42	Topical	10 to 15	2 3 5		6		Very_satisfied	Yes
HB	522	Day_42	Topical	10 to 15	3 4 5		6		Very_satisfied	Yes
HB	523	Day_42	Topical	Over 15	3 4 5 6		6		Very_satisfied	Yes
HB	526	Day_42	Injectable	10 to 15	2 4		6		Very_satisfied	Yes
HB	527	Day_42	Injectable	10 to 15	1 3		6		Very_satisfied	Yes
HB	528	Day_42	Topical	10 to 15	6		6		Very_satisfied	Yes
HB	529	Day_42	Topical	10 to 15	5 6		6		Very_satisfied	Yes
HB	531	Day_42	Topical	10 to 15	3 6		6		Very_satisfied	Yes
HB	532	Day_42	Injectable	10 to 15	3 4 5		6		Very_satisfied	Yes
HB	533	Day_42	Topical	10 to 15	3 4 5		6		Very_satisfied	Yes
HB	534	Day_42	Injectable	10 to 15	3 4		6		Very_satisfied	Yes
HB	535	Day_42	Injectable	Over 15	2 4 5		6		Very_satisfied	Yes
HB	536	Day_42	Injectable	10 to 15	4 5		6		Very_satisfied	Yes
HB	537	Day_42	Injectable	10 to 15	2 3		6		Very_satisfied	Yes
HB	538	Day_42	Injectable	Over 15	2 3 5		6		Very_satisfied	Yes
HB	539	Day_42	Injectable	Over 15	3 4		6		Very_satisfied	Yes
HB	540	Day_42	Topical	10 to 15	1 2 3 5		3		Very_satisfied	Yes
HB	541	Day_42	Topical	10 to 15	2 4 5		6		Very_satisfied	Yes
HB	543	Day_42	Injectable	Over 15	3 4 5		6		Very_satisfied	Yes
HB	544	Day_42	Injectable	10 to 15	3 4 5		6		Very_satisfied	Yes
HB	545	Day_42	Injectable	10 to 15	4 5		6		Very_satisfied	Yes
HB	546	Day_42	Topical	10 to 15	3 4 5		1		Very_satisfied	Yes
HB	547	Day_42	Topical	10 to 15	3 4		1		Very_satisfied	Yes
HB	548	Day_42	Topical	10 to 15	3 4		6		Very_satisfied	Yes
HB	549	Day_42	Topical	10 to 15	4		6		Very_satisfied	Yes
HB	550	Day_42	Topical	Over 15	2 3 4		6		Very_satisfied	Yes
HB	551	Day_42	Injectable	Over 15	3 4		6		Very_satisfied	Yes
HB	552	Day_42	Topical	Over 15	1 2 3 4 5 6		6		Very_satisfied	Yes
HB	553	Day_42	Topical	Over 15	1 2 4 5		6		Very_satisfied	Yes
HB	554	Day_42	Injectable	10 to 15	1 2		6		Very_satisfied	Yes
HB	555	Day_42	Topical	10 to 15	1 2 4 5		6		Very_satisfied	Yes
HB	556	Day_42	Injectable	10 to 15	1 2 3 4 5		6		Very_satisfied	Yes
HB	557	Day_42	Topical	10 to 15	1 2 3 4 5		6		Very_satisfied	Yes
HB	558	Day_42	Topical	10 to 15	1 2 4 5 6		6		Very_satisfied	Yes
HB	559	Day_42	Topical	10 to 15	1 2 3		6		Very_satisfied	Yes
HB	560	Day_42	Topical	10 to 15	2 4 5		6		Very_satisfied	Yes
HB	561	Day_42	Topical	Over 15	1 4		6		Very_satisfied	Yes
HB	562	Day_42	Injectable	Over 15	1 2 4 5		6		Very_satisfied	Yes
HB	563	Day_42	Topical	Over 15	1 2 4 5		6		Very_satisfied	Yes
HB	564	Day_42	Injectable	Over 15	1 2 3 4 5		6		Very_satisfied	Yes
HB	566	Day_42	Topical	Over 15	1 2 4 5		6		Very_satisfied	Yes
HB	567	Day_42	Injectable	Over 15	1 2 3 4 5		6		Very_satisfied	Yes
HB	568	Day_42	Topical	Over 15	2 5 6		1		Very_satisfied	Yes
HB	569	Day_42	Injectable	Over 15	1 2 3 4 5		6		Very_satisfied	Yes
HB	571	Day_42	Topical	Over 15	3 6		6		Very_satisfied	Yes
HB	572	Day_42	Topical	Over 15	1 2 3 4 5 6		6		Very_satisfied	Yes
HB	573	Day_42	Topical	Over 15	1 2 3 4 5		6		Very_satisfied	Yes
HB	574	Day_42	Injectable	Over 15	1 2 3 4 5		6		Very_satisfied	Yes
HB	575	Day_42	Topical	Over 15	1 2 3 4 5 6		6		Very_satisfied	Yes
HB	576	Day_42	Injectable	Over 15	1 2 3 4 5		6		Very_satisfied	Yes
HB	577	Day_42	Topical	Over 15	1 2 3 4 5 6		6		Very_satisfied	Yes
HB	578	Unscheduled	Injectable	Over 15	1 2 3 4 5		6		Very_satisfied	Yes
HB	580	Day_42	Topical	Over 15	3 5 6		6		Very_satisfied	Yes
HB	581	Day_42	Topical	Over 15	1 2 4 5 6		6		Very_satisfied	Yes
HB	582	Day_42	Topical	Over 15	1 3 4 5		6		Very_satisfied	Yes
HB	583	Day_42	Injectable	Over 15	2 3 4		6		Very_satisfied	Yes
HB	584	Day_42	Topical	Over 15	2 3 4		6		Very_satisfied	Yes
HB	585	Day_42	Injectable	Over 15	2 3 4		6		Very_satisfied	Yes
HB	586	Day_42	Topical	Over 15	2		6		Very_satisfied	Yes
HB	587	Day_42	Topical	Over 15	2 5		6		Very_satisfied	Yes
HB	588	Day_42	Injectable	Over 15	1 2 3 4 5		6		Very_satisfied	Yes
HB	589	Day_42	Topical	Over 15	1 2 3 4 5 6		6		Very_satisfied	Yes
HB	590	Day_42	Topical	Over 15	1 2 3 4 5 6		6		Very_satisfied	Yes
HB	591	Day_42	Topical	Over 15	1 2 3 4 5 6		6		Very_satisfied	Yes
HB	592	Day_42	Injectable	Over 15	1 2 3 4 5 6		3		Very_satisfied	Yes
HB	593	Day_42	Topical	Over 15	1 2 3 4 5 6		6		Very_satisfied	Yes
HB	594	Day_42	Topical	Over 15	1 2 3 4 5 6		6		Very_satisfied	Yes
HB	595	Day_42	Topical	Over 15	1 2 3 4 5 6		6		Very_satisfied	Yes
HB	597	Day_42	Topical	Over 15	2 5		6		Very_satisfied	Yes
HB	598	Day_42	Injectable	Over 15	4 5		6		Very_satisfied	Yes
HB	599	Day_42	Topical	Over 15	2 3 4 5		6		Very_satisfied	Yes
HB	600	Day_42	Injectable	Over 15	1 2 4		6		Very_satisfied	Yes
HB	601	Day_42	Topical	Over 15	2 3 5		6		Very_satisfied	Yes
HB	602	Day_42	Injectable	Over 15	1 2 3 4 5		5		Very_satisfied	Yes
HB	603	Day_42	Topical	Over 15	2 4 5		6		Very_satisfied	Yes
HB	604	Day_42	Injectable	Over 15	3 4		6		Very_satisfied	Yes
HB	607	Day_42	Topical	Over 15	1 2 4 5		6		Very_satisfied	Yes
HB	608	Day_42	Topical	Over 15	1 2 3 4 5 6		6		Very_satisfied	Yes
HB	609	Day_42	Topical	Over 15	1 2 4 5		6		Very_satisfied	Yes
HB	610	Day_42	Injectable	Over 15	1 2 3 4 5 6		6		Very_satisfied	Yes
HB	611	Day_42	Topical	Over 15	1 2 3 4 5 6		6		Very_satisfied	Yes
HB	612	Day_42	Topical	Over 15	1 2 3 4 5		6		Very_satisfied	Yes
HB	613	Day_42	Injectable	Over 15	1 2 3 4 5 6		6		Very_satisfied	Yes
HB	614	Day_42	Topical	Over 15	1 2 4 5		6		Very_satisfied	Yes
HB	615	Day_42	Topical	Over 15	1 2 4 5 6		6		Very_satisfied	Yes
HB	616	Day_42	Injectable	Over 15	1 2 3 4 5 6		6		Very_satisfied	Yes
HB	617	Day_42	Injectable	Over 15	1 2 3 4 5 6		6		Very_satisfied	Yes
HB	618	Day_42	Topical	Over 15	1 2 3 4 5		6		Very_satisfied	Yes
HB	619	Day_42	Topical	Over 15	1 4 5 6		6		Very_satisfied	Yes
HB	620	Day_42	Injectable	Over 15	1 2 3 4 5 6		6		Very_satisfied	Yes
HB	621	Day_42	Topical	Over 15	1 3 4 5		6		Very_satisfied	Yes
HB	622	Day_42	Topical	Over 15	1 2 4 5		6		Very_satisfied	Yes
HB	624	Day_42	Topical	Over 15	1 2 4 5		6		Very_satisfied	Yes
HB	625	Day_42	Injectable	Over 15	1 2 3 4 5 6		6		Very_satisfied	Yes
HB	626	Day_42	Topical	Over 15	4 5 6		6		Very_satisfied	Yes
HB	629	Day_42	Topical	Over 15	3 4		6		Very_satisfied	Yes
HB	630	Day_42	Topical	Over 15	1 2 3 4 5 6		6		Very_satisfied	Yes
HB	631	Day_42	Injectable	Over 15	1 2 3 4 5 6		6		Very_satisfied	Yes
HB	632	Day_42	Topical	Over 15	1 2 3 4 6		6		Very_satisfied	Yes
HB	633	Day_42	Injectable	Over 15	3 4		6		Very_satisfied	Yes
HB	635	Day_42	Topical	Over 15	1 4 5		6		Very_satisfied	Yes
HB	637	Day_42	Topical	Over 15	1 2 3 4 5 6		6		Very_satisfied	Yes
HB	638	Day_42	Injectable	Over 15	1 2 3 4 5		6		Very_satisfied	Yes
HB	639	Day_42	Topical	Over 15	3 4		6		Very_satisfied	Yes
VP	400	Day_42	Injectable	10 to 15	1		6		Very_satisfied	Yes
VP	401	Day_42	Topical	10 to 15	1		6		Very_satisfied	Yes
VP	402	Day_42	Injectable	10 to 15	4		6		Very_satisfied	Yes
VP	403	Day_42	Injectable	10 to 15	2		6		Very_satisfied	Yes
VP	404	Day_42	Topical	10 to 15	7	Healed faster	1		Very_satisfied	Yes
VP	405	Day_42	Injectable	10 to 15	1		6		Very_satisfied	Yes
VP	406	Day_42	Topical	10 to 15	5		6		Very_satisfied	Yes
VP	407	Day_42	Topical	10 to 15	1		6		Very_satisfied	Yes
VP	408	Day_42	Injectable	10 to 15	3		6		Very_satisfied	Yes
VP	409	Day_42	Topical	10 to 15	1		4		Somewhat_satisfied	Yes
VP	410	Day_42	Topical	10 to 15	1		6		Very_satisfied	Yes
VP	411	Day_42	Injectable	Over 15	5		6		Very_satisfied	Yes
VP	412	Day_42	Topical	Over 15	2 4 5 6		6		Very_satisfied	Yes
VP	413	Day_42	Injectable	10 to 15	1		6		Very_satisfied	Yes
VP	415	Day_42	Topical	10 to 15	1 4		6		Very_satisfied	Yes
VP	416	Day_42	Topical	10 to 15	1 4		6		Very_satisfied	Yes
VP	417	Day_42	Injectable	10 to 15	2		6		Very_satisfied	Yes
VP	418	Day_42	Topical	10 to 15	1		6		Very_satisfied	Yes
VP	419	Day_42	Topical	10 to 15	1		6		Very_satisfied	Yes
VP	420	Day_42	Topical	10 to 15	3		6		Very_satisfied	Yes
VP	421	Day_42	Topical	10 to 15	1		6		Very_satisfied	Yes
VP	422	Day_42	Injectable	10 to 15	5		6		Very_satisfied	Yes
VP	423	Day_42	Topical	Over 15	1		6		Very_satisfied	Yes
VP	424	Day_42	Injectable	10 to 15	1		6		Very_satisfied	Yes
VP	426	Day_42	Topical	10 to 15	1		6		Very_satisfied	Yes
VP	427	Day_42	Topical	10 to 15	7	Healed fast	6		Very_satisfied	Yes
VP	428	Day_42	Topical	10 to 15	6		6		Very_satisfied	Yes
VP	429	Day_42	Topical	10 to 15	6		6		Very_satisfied	Yes
VP	430	Day_42	Injectable	10 to 15	7	The ring didn't bother his usual activities like playing	6		Very_satisfied	Yes
VP	431	Day_42	Injectable	10 to 15	1		6		Very_satisfied	Yes
VP	432	Day_42	Topical	10 to 15	6		6		Very_satisfied	Yes
VP	433	Day_42	Topical	10 to 15	6		6		Very_satisfied	Yes
VP	434	Day_42	Topical	10 to 15	1		6		Very_satisfied	Yes
VP	435	Day_42	Injectable	10 to 15	7	Able to do every day duties as normal with the ring on	6		Very_satisfied	Yes
VP	436	Day_42	Topical	10 to 15	1		1		Very_satisfied	Yes
VP	437	Day_42	Topical	Over 15	1		6		Very_satisfied	Yes
VP	438	Day_42	Topical	10 to 15	3		6		Very_satisfied	Yes
VP	439	Day_42	Topical	10 to 15	7	Removal of the fore skin	6		Very_satisfied	Yes
VP	440	Day_42	Injectable	10 to 15	1		6		Very_satisfied	Yes
VP	441	Day_42	Injectable	10 to 15	1 2 3		6		Somewhat_satisfied	Yes
VP	442	Day_42	Topical	10 to 15	6		6		Very_satisfied	Yes
VP	443	Day_42	Topical	10 to 15	7	Was able to wear normal clothes with the ring on	3		Very_satisfied	Yes
VP	444	Day_42	Injectable	10 to 15	7	Was able to urinate without a problem.	6		Very_satisfied	Yes
VP	445	Day_42	Topical	10 to 15	6		6		Very_satisfied	Yes
VP	446	Day_42	Topical	10 to 15	1 6		6		Very_satisfied	Yes
VP	447	Day_42	Topical	10 to 15	1		6		Very_satisfied	Yes
VP	448	Day_42	Topical	10 to 15	2		3		Somewhat_satisfied	Yes
VP	449	Day_42	Injectable	Over 15	1		6		Very_satisfied	Yes
VP	450	Day_42	Topical	Over 15	1		6		Very_satisfied	Yes
VP	453	Day_42	Topical	Over 15	1 7	Healed fast	6		Very_satisfied	Yes
VP	454	Day_42	Injectable	10 to 15	1		6		Very_satisfied	Yes
VP	455	Day_42	Topical	10 to 15	6		6		Very_satisfied	Yes
VP	456	Day_42	Topical	10 to 15	1		6		Very_satisfied	Yes
VP	457	Day_42	Injectable	10 to 15	7	No bleeding	6		Very_satisfied	Yes
VP	458	Day_42	Topical	10 to 15	7	No bleeding	6		Very_satisfied	Yes
VP	459	Day_42	Topical	10 to 15	1		3		Very_satisfied	Yes
VP	460	Day_42	Topical	10 to 15	7	Nothing	6		Very_satisfied	Yes
VP	461	Day_42	Topical	Over 15	3		6		Very_satisfied	Yes
VP	462	Day_42	Topical	10 to 15	1		6		Very_satisfied	Yes
VP	463	Unscheduled	Topical	10 to 15	1		6		Very_satisfied	Yes
VP	464	Unscheduled	Topical	10 to 15	1		6		Very_satisfied	Yes
VP	466	Day_42	Topical	Over 15	4 5 7	The ring made the positioning of the penis easier and less painful	7	The bandages made the wound fresh, sore	Very_satisfied	Yes
VP	467	Day_42	Injectable	10 to 15	7	Healing was fast and was able to attend school without fail	6		Very_satisfied	Yes
VP	468	Day_42	Topical	Over 15	1		6		Very_satisfied	Yes
VP	469	Day_42	Topical	Over 15	1		6		Very_satisfied	Yes
VP	470	Day_42	Topical	Over 15	1		6		Very_satisfied	Yes
VP	471	Day_42	Topical	Over 15	1 2 6		6		Very_satisfied	Yes
VP	472	Day_42	Injectable	Over 15	1 2		6		Very_satisfied	Yes
VP	473	Day_42	Topical	Over 15	1		6		Very_satisfied	Yes
VP	474	Day_42	Topical	Over 15	3		6		Very_satisfied	Yes
VP	475	Day_42	Topical	Over 15	4		6		Very_satisfied	Yes
VP	476	Day_42	Topical	Over 15	1		6		Very_satisfied	Yes
VP	477	Day_42	Injectable	Over 15	1 2		6		Very_satisfied	Yes
VP	478	Day_42	Injectable	Over 15	4		6		Very_satisfied	Yes
VP	479	Day_42	Topical	Over 15	1		6		Very_satisfied	Yes
VP	480	Day_42	Topical	Over 15	1		6		Very_satisfied	Yes
VP	481	Unscheduled	Injectable	Over 15	1		7	Removal was painful	Very_satisfied	Yes
VP	482	Day_42	Topical	Over 15	1		6		Very_satisfied	Yes
VP	483	Day_42	Topical	Over 15	1		6		Very_satisfied	Yes
VP	484	Day_42	Injectable	Over 15	1 4 5 7	Was able to continue with other duties	7	Injection pain was more than expected	Very_satisfied	Yes
VP	485	Unscheduled	Topical	Over 15	3		6		Very_satisfied	Yes
VP	486	Unscheduled	Topical	Over 15	1		6		Very_satisfied	Yes
VP	487	Day_42	Topical	Over 15	1		6		Very_satisfied	Yes
VP	488	Day_42	Topical	Over 15	1 7	Confidential process, activities ran as normal, took a very short time	7	Removal was too painful	Very_satisfied	Yes
VP	489	Day_42	Injectable	Over 15	1		7	Too much pain during removal	Very_satisfied	Yes
VP	490	Day_42	Topical	Over 15	3		7	Removal too painful	Very_satisfied	Yes
VP	491	Day_42	Injectable	Over 15	3		7	Removal too painful	Very_satisfied	Yes
VP	493	Day_42	Topical	Over 15	3		6		Very_satisfied	Yes
VP	495	Day_42	Topical	Over 15	1		1		Very_satisfied	Yes
VP	496	Day_42	Topical	Over 15	2		6		Very_satisfied	Yes
VP	498	Day_42	Injectable	Over 15	4 5 7	Able to go to work early	7	Some swelling during the healing period	Very_satisfied	Yes
VP	499	Unscheduled	Topical	Over 15	1 2		6		Very_satisfied	Yes
VP	500	Unscheduled	Injectable	Over 15	1		6		Very_satisfied	Yes
VP	501	Day_42	Topical	Over 15	2 5		6		Very_satisfied	Yes
VP	502	Day_42	Topical	Over 15	1		6		Very_satisfied	Yes
VP	503	Unscheduled	Topical	Over 15	6		6		Very_satisfied	Yes
VP	504	Day_42	Injectable	Over 15	7	Nothing	1 2		Somewhat_satisfied	Yes
VP	505	Unscheduled	Topical	Over 15	1		6		Very_satisfied	Yes
VP	506	Unscheduled	Topical	Over 15	1		6		Very_satisfied	Yes
VP	507	Day_42	Injectable	Over 15	2 3		3		Very_satisfied	Yes
